# Supplementary material for: Blood neutrophil counts in HIV-infected patients with cryptococcal meningitis: Association with mortality
Source: PLoS One. 2018 Dec 31;13(12):e0209337. doi: 10.1371/journal.pone.0209337 (PMC6312212; doi:10.1371/journal.pone.0209337)
Supplement: S1 Checklist — (XLSX) [file pone.0209337.s001.xlsx]

## Sheet: Neutrophils_Public_Data_24Sep20
pid	neut000	age	sex	gcs000	tb_prevalent	study_text	cd4000	onart000	azt000	op000	qculture000	cwbc000	on_ampho000	time_on_ampho000	crp000	death30	t2death30	septic_death	tb_death	infection_ae	tb_incident	death	t2death	hosp	t2hosp	neut001	neut002	neut007	neut040	neut080	neut120	neut260	t2neut000	t2neut002	t2neut007	t2neut040	t2neut080	t2neut120	t2neut260
1	1240	35	2	15	2	ASTRO	252	1	2	230	0	585	2			2	30	2	2	2	2	2	86
2	1080	20	1	7	2	ASTRO	8	2		270	62000	4	1	2		1	3	2	2	2	2	1	3
3	2090	34	2	14	2	ASTRO	92	1	2	80	120	60	2			1	18	2	2	2	2	1	18
4	1670	32	1	15	2	ASTRO	100	1	2	190	6700	530	2			2	30	2	2	2	2	2	86
5	8250	36	1	14	2	ASTRO	13	1	2	550	96000	4	2			1	4	2	2	2	2	1	4
6	2800	30	2	14	2	ASTRO	24	1	2	360	13700	45	2			2	30	2	2	2	1	2	81
7	1610	45	1	15	2	ASTRO	4	2		140	210000	4	2			2	30	2	2	2	1	2	91
8	900	38	1	15	2	ASTRO	6	1	2	250	3170000	75	1	2		2	30	2	2	2	2	2	84
9	900	41	1	15	2	ASTRO	196	2		286	1370	175	2			2	30	2	2	2	2	1	32
10	5250	28	1	15	2	ASTRO	2	2		90	2780000	15	1	2		1	5	2	2	2	2	1	5
11	4130	40	1	7	2	ASTRO	6	2		551	22000	4	2			1	19	2	2	2	1	1	19
12	830	40	2	15	1	ASTRO	127	1	2	360	0	125	2			2	30	2	2	2	2	2	85
13	2830	36	1	13	2	ASTRO	12	2		480	47000	4	2			1	8	2	2	2	2	1	8
14	2770	45	2	15	1	ASTRO	26	1	2	70	35000	0	2			2	30	2	2	2	2	2	90
15	1380	50	1	15	2	ASTRO	7	2		360	70000	35	2			1	21	2	2	2	2	1	21
16	1020	40	2	15	1	ASTRO	2	1	2		2400		1	2		1	10	2	2	2	2	1	10
17	1120	38	1	15	2	ASTRO	15	1	2		21800	4	2			2	30	2	2	2	2	2	78
18	1990	31	1	14	2	ASTRO	4	2		302	3120	4	2			2	7	2	2	2	2	2	7
19	2290	24	2	15	2	ASTRO	41	1	2	551	22100	0	2			2	30	2	2	2	2	2	80
20	990	33	1	15	2	ASTRO	4	1	2	360	6900	0	2			2	30	2	2	2	2	2	77
21	3420	36	2	14	2	ASTRO	68	2		480	11700	4	2			2	30	2	2	2	2	2	83
22	2240	42	1	15	2	ASTRO	112	2		340	220000	0	2			2	30	2	2	2	2	2	80
23	5620	55	1	14	2	ASTRO	14	2		440	44000	4	2			1	23	2	2	2	2	1	23
24	3670	41	1	15	2	ASTRO	8	2		478	9700000	0	2			2	30	2	2	2	2	2	79
25	3320	40	1	15	2	ASTRO	11	2		551	92000	0	2			2	30	2	2	2	2	2	85
26	2010	26	2	15	2	ASTRO	30	1	2	154	310	4	2			2	30	2	2	2	2	2	81
27	4030	31	1	15	2	ASTRO	13	1	2	130	40		2			2	30	2	2	2	1	2	91
28	9440	33	1	15	2	ASTRO	2	2		370	390000	4	1	3		1	4	2	2	2	2	1	4
29	3520	42	1	13	2	ASTRO	10	2		100	160000	25	2			2	30	2	2	2	1	2	90
30	790	28	1	15	2	ASTRO	6	2		29	54000	30	2			2	30	2	2	2	2	1	39
31	3270	50	1	15	1	ASTRO	59	1	2	230	0		2			2	14	2	2	2	2	2	14
32	5430	42	2	13	2	ASTRO	49	1	2	430	1600	520	2			2	30	2	2	2	2	2	86
33	1400	58	1	15	1	ASTRO	63	1	2	270	200	70	2			2	30	2	2	2	2	2	91
34	1080	34	1	15	1	ASTRO	87	1	2	68	0		2			2	11	2	2	2	2	2	11
35	2720	53	1	15	1	ASTRO	79	1	2	551	0	160	2			2	30	2	2	2	2	2	51
36	2130	48	1	14	2	ASTRO	17	2		551	420000	215	2			2	30	2	2	2	2	1	41
37	9860	37	2	15	2	ASTRO	52	1	2		15000	4	2			1	3	2	2	2	2	1	3
38	740	32	1	15	2	ASTRO	1	2		268	5600	4	2			2	30	2	2	2	2	2	83
39	4950	49	2	12	2	ASTRO	19	2		551	8000	70	2			2	30	2	2	2	2	2	91
40	2540	35	1	15	2	ASTRO	13	1	2	126	13400	4	2			2	30	2	2	2	2	2	85
41	1680	38	1	15	1	ASTRO	11	1	2		260	95	2			2	30	2	2	2	2	1	51
42	2540	29	1	15	2	ASTRO	12	2		272	3100000	4	2			2	30	2	2	2	2	1	39
43	4560	22	1	15	2	ASTRO	5	2		551	1000000	4	2			2	30	2	2	2	2	2	78
44	2990	42	1	14	2	ASTRO	81	2		29	0		2			1	3	2	2	2	2	1	3
45	7840	32	2	12	2	ASTRO	103	1	2	510	5700	4	2			1	10	2	2	2	2	1	10
46	4350	37	1	13	2	ASTRO	8	2		551	4100000	4	2			1	1	2	2	2	2	1	1
47	4940	27	1	15	1	ASTRO	11	2		380	110000	0	2			2	30	2	2	2	2	2	91
48	5170	32	1	15	2	ASTRO	61	2		200	15000	4	1	3		2	30	2	2	2	1	2	80
49	1750	29	1	15	2	ASTRO	4	2		150	1280	75	2			2	30	2	2	2	2	2	91
50	1440	36	1	14	2	ASTRO	148	1	2	280	0	4	2			2	29	2	2	2	2	2	29
51	1840	41	1	15	2	ASTRO	12	2		92	1800	55	1	2		2	30	2	2	2	2	2	86
52	4870	48	1	8	2	ASTRO	35	2		270	21800	35	2			2	30	2	2	2	2	2	85
53	2740	32	1	11	2	ASTRO	54	1	2	551	10000	4	2			2	30	2	2	2	2	2	81
54	5660	36	1	15	2	ASTRO	3	2		300	130000	4	2			2	30	2	2	2	2	2	91
55	2910	25	1	15	2	ASTRO	84	2		551	340000	70	2			2	30	2	2	2	2	2	86
56	1500	28	2	15	2	ASTRO	38	2		240	710	100	2			2	30	2	2	2	2	2	79
57	2330	29	1	13	2	ASTRO	5	2		551	382000	4	2			1	13	2	2	2	2	1	13
58	2420	29	2	15	2	ASTRO	55	1	2	300	4700	90	2			2	30	2	2	2	2	2	82
59	1630	20	2	14	2	ASTRO	3	2		520	16000	4	2			1	8	2	2	2	2	1	8
60	2100	45	1	13	1	ASTRO	286	1	2		0	805	2			2	30	2	2	2	2	2	82
61	4240	39	1	14	1	ASTRO	27	1	2	240	0	4	2			2	30	2	2	2	2	2	76
62	2360	35	1	5	2	ASTRO	3	1	2	551	18000	4	2			2	30	2	2	2	2	2	78
63	9650	70	1	4	1	ASTRO	12	2		551	7600	170	2			1	3	2	2	2	2	1	3
64	2790	34	1	15	2	ASTRO	114	1	2	551	660	70	2			2	30	2	2	2	2	2	77
65	2130	38	1	13	2	ASTRO	105	2		551	100000	45	2			2	30	2	2	2	2	1	36
66	2570	46	2	14	2	ASTRO	25	1	2	551	48000	4	2			2	30	2	2	2	2	1	91
67	7240	34	1	13	2	ASTRO	134	1	2	142	170	0	2			1	5	2	2	2	2	1	5
68	2890	46	2	14	2	ASTRO	77	2		130	11700	4	2			2	30	2	2	2	2	2	82
69	4190	32	1	15	2	ASTRO	2	1	2	551	82000	4	2			2	30	2	2	2	2	2	80
70	1890	43	1	14	2	ASTRO	48	2		340	1290	4	2			2	30	2	2	2	2	2	82
71	1810	50	2	15	2	ASTRO	38	2		360	330000	4	2			1	25	2	2	2	2	1	25
72	2170	27	1	14	2	ASTRO	52	1	2	240	1000	4	2			2	30	2	2	2	2	2	91
73	1780	32	1	15	2	ASTRO	17	2		370	173000	4	2			2	30	2	2	2	2	2	75
74	1190	52	1	14	1	ASTRO	116	2			0	4	2			1	26	2	2	2	2	1	26
75	1430	29	2	15	1	ASTRO	1	1	2	268	48000	4	2			2	30	2	2	2	2	2	84
76	4680	23	2	15	1	ASTRO	10	1	2	490	2200000	4	2			1	8	2	2	2	2	1	8
77	3240	48	1	14	2	ASTRO	33	2		400	1260000	180	2			1	7	2	2	2	2	1	7
78	2670	30	2	15	2	ASTRO	39	1	2	380	24100		2			2	30	2	2	2	2	2	87
79	2950	27	2	15	2	ASTRO	2	2		226	94000	4	2			2	30	2	2	2	2	2	91
80	2090	22	2	15	2	ASTRO	73	1	2	60	40	4	2			2	30	2	2	2	2	2	82
81	2880	48	2	15	2	ASTRO	35	2		551	760000	4	2			2	30	2	2	2	2	2	82
82	1980	43	1	13	2	ASTRO	79	1	2	110	0	45	2			2	30	2	2	2	2	1	45
83	3490	45	1	15	2	ASTRO	286	2		551	15200000	60	2			1	5	2	2	2	2	1	5
84	4180	33	1	15	1	ASTRO	5	1	2	256	44000	4	2			1	4	2	2	2	2	1	4
85	3330	33	1	15	1	ASTRO	15	2		480	38000	4	2			1	4	2	2	2	2	1	4
86	2210	28	1	15	2	ASTRO	59	2		260	580000	4	2			2	30	2	2	2	2	2	83
87	2040	30	1	15	2	ASTRO	10	2		170	280000	4	2			2	30	2	2	2	2	2	83
88	1230	18	2	15	2	ASTRO	112	1	2	320	0	4	2			2	30	2	2	2	2	2	84
89	2140	36	1	12	2	ASTRO	33	2		551	10	150	2			1	4	2	2	2	2	1	4
90	650	32	2	15	2	ASTRO	10	2		250	88000	4	2			2	30	2	2	2	2	2	78
91	2000	52	1	15	2	ASTRO	20	1	2	350	10100	4	2			1	6	2	2	2	2	1	6
92	2580	35	1	15	2	ASTRO	13	2		340	190	4	2			2	9	2	2	2	2	2	9
93	1120	30	2	15	2	ASTRO	22	2		160		4	2			2	30	2	2	2	2	2	86
94	740	32	1	15	2	ASTRO	19	2		551	211000	4	2			2	30	2	2	2	2	2	85
95	1160	32	1	14	2	ASTRO	2	2		551	3170000	4	2			1	7	2	2	2	2	1	7
96	1390	33	1	15	2	ASTRO	5	2		110	18700	4	1	2		1	11	2	2	2	2	1	11
97	4410	26	2	15	2	ASTRO	5	1	2	350	109000	4	2			1	20	2	2	2	2	1	20
98	2860	46	1	12	2	ASTRO	53	1	2	220	0	4	2			1	1	2	2	2	2	1	1
99	8180	47	1	12	2	ASTRO	34	1	2			4	2			1	16	2	2	2	2	1	16
100	2330	38	1	15	2	ASTRO	8	2		342	200000	4	2			1	7	2	2	2	2	1	7
101	1700	42	1	15	1	ASTRO		1	2	390	112000	4	2			2	30	2	2	2	2	2	84
102	3910	43	1	13	1	ASTRO	125	1	2	551	8100	4	2			1	1	2	2	2	2	1	1
103	1420	40	1	14	2	ASTRO	1	1	2	320	82000	4	2			2	30	2	2	2	2	1	42
104	2720	35	2	15	2	ASTRO	46	2		120	210000	295	2			2	30	2	2	2	2	1	75
105	2570	38	1	15	2	ASTRO	4	2		520	493000	4	2			2	30	2	2	2	2	2	53
106	1660	44	1	15	2	ASTRO	69	1	2	190	90	180	2			2	30	2	2	2	2	2	85
107	2210	35	1	15	2	ASTRO	11	2		320	129000	30	2			2	30	2	2	2	2	2	48
108	1390	39	1	15	2	ASTRO	6	2			211000	155	1	3		2	30	2	2	2	2	2	86
109	1370	38	1	14	1	ASTRO	32	1	2	470	490000	4	2			2	30	2	2	1	2	1	55
110	940	34	2	15	1	ASTRO	67	2		270	1810000	4	2			2	30	2	2	2	2	2	86
111	3070	43	1	15	2	ASTRO	15	1	2	551	316000	25	2			2	30	2	2	2	2	1	90
112	920	36	1	15	2	ASTRO	60	1	2	210	6400	4	2			2	30	2	2	1	1	2	84
113	1370	24	2	15	2	ASTRO	74	2		530	316000	4	2			1	7	2	2	2	2	1	7
114	1700	28	2	14	1	ASTRO	11	2		210	317000	4	2			1	9	2	2	2	2	1	9
115	310	35	1	15	2	ASTRO	7	2		160	31700	50	2			1	6	2	2	2	2	1	6
116	3950	45	1	15	2	ASTRO	3	2			8200000	4	1	3		2	30	2	2	2	2	2	85
117	500	34	2	14	2	ASTRO	5	2		190	490000	4	2			2	30	2	2	2	2	2	91
118	950	37	1	15	2	ASTRO	16	1	1	370	290	4	2			2	30	2	2	1	1	2	84
119	710	25	2	15	1	ASTRO	7	1	2	150	317000	4	2			1	3	2	2	2	2	1	3
120	1760	23	1	15	2	ASTRO	3	1	2	390	270000	4	2			2	30	2	2	2	2	1	63
121	2060	38	2	15	2	ASTRO	10	1	1	460	330000	4	2			2	30	2	2	2	2	2	77
122	3750	48	1	15	2	ASTRO	51	2		150	17000	4	2			2	30	2	2	2	1	2	80
123	4900	41	2	15	1	ASTRO	11	1	2	108	1000	135	1	2		1	13	2	2	2	2	1	13
124	670	52	2	15	1	ASTRO	94	1	2	350	1430	30	2			2	30	2	2	2	2	2	91
125	1930	40	1	15	2	ASTRO	69	1	2	80	0	35	2			1	22	2	2	2	1	1	22
126	640	37	1	15	2	ASTRO	15	2		170	20	225	2			2	30	2	2	1	1	2	91
127	1440	56	2	13	2	ASTRO	80	2		170	1900	305	2			1	3	2	2	2	2	1	3
128	1460	35	2	15	2	ASTRO	39	2		80	18300	65	2			2	30	2	2	2	2	1	54
129	2080	36	1	15	2	ASTRO	28	1	2	551	900000	4	2			2	30	2	2	2	2	2	91
130	3760	39	1	15	2	ASTRO	6	1	2	85	71000	4	2			2	30	2	2	2	2	2	91
131	3250	29	2	12	1	ASTRO	5	1	2	340	48000	4	2			1	4	2	2	2	2	1	4
132	1560	42	1	14	2	ASTRO	20	1	1	310	230000	4	2			2	30	2	2	2	2	2	91
133	3100	34	1	15	2	ASTRO	78	2		280	19000	765	2			1	24	2	2	2	2	1	24
134	1130	32	1	15	2	ASTRO	2	1	2	210	22100	4	2			2	30	2	2	2	2	2	91
135	650	37	1	15	2	ASTRO	6	1	2	212	2900000	4	2			2	30	2	2	2	2	2	91
136	2330	42	2	15	2	ASTRO	107	1	2		25800		1	3		2	30	2	2	2	2	1	43
137	1930	29	1	15	2	ASTRO	6	2		551	79000	4	2			1	17	2	2	2	1	1	17
138	2040	30	2	14	2	ASTRO	14	1	1	200	490	4	2			2	28	2	2	2	2	2	28
139	2550	30	2	15	2	ASTRO	81	1	2	551	48000	60	2			2	30	2	2	1	2	2	91
140	2880	42	1	15	2	ASTRO	14	2		258	47000		2			2	30	2	2	1	2	1	45
141	1530	34	1		1	ASTRO	61	2			970	4	2			2	30	2	2	2	2	2	91
142	980	38	1	15	1	ASTRO	1	1	2	85	470000	4	2			2	30	2	2	2	2	2	91
143	1140	37	2	15	2	ASTRO	79	1	1		0	5	2			2	30	2	2	1	2	2	91
144	780	48	1	15	1	ASTRO	25	2		200	91000	345	2			2	30	2	2	1	2	2	91
145	1800	31	1	13	2	ASTRO	15	1	2	800	520000	4	2			2	30	2	2	2	1	2	128
146	2480	30	2	15	2	ASTRO	7	1	2	190	32000	4	2			2	30	2	2	2	2	2	125
147	4230	27	2	13	2	ASTRO	12	2		440	1390	4	2			2	30	2	2	1	2	1	36
148	5790	28	2	15	2	ASTRO	9	2		30	99000	4	2			1	8	2	2	2	2	1	8
149	1490	47	2	13	1	ASTRO	70	1	2	340	0	4	2			2	30	2	2	2	2	2	125
150	4010	25	1	15	2	ASTRO	25	2		540	96000	4	2			2	30	2	2	2	2	2	121
151	1140	19	1	15	2	ASTRO	20	1	1		5900	4	2			2	30	2	2	2	2	2	126
152	6610	45	2	15	2	ASTRO	20	2		140	12000	25	2			1	3	2	2	2	1	1	3
153	4530	46	2	14	2	ASTRO	3	1	2	111	0	4	2			1	6	2	2	1	2	1	6
154	3600	27	2	14	2	ASTRO	14	2		470	21000000	4	2			1	6	2	2	2	2	1	6
155	1000	35	2	15	2	ASTRO	8	2		600	620000	4	2			2	30	2	2	2	2	2	124
156	890	30	2	15	2	ASTRO	5	2		200	167000	4	1	3		2	30	2	2	2	2	2	130
157	1920	28	1	15	2	ASTRO	38	2		330	123000	4	1	3		2	30	2	2	2	2	2	120
158	2650	30	1	15	2	ASTRO	3	1	2	322	143000	4	2			1	15	2	2	1	1	1	15
159	1980	60	1	14	2	ASTRO	16	2		330	41000	4	2			2	30	2	2	2	2	2	128
160	2430	26	2	13	2	ASTRO	3	2		305	50000	4	2			2	30	2	2	1	2	2	128
161	1520	32	1	15	2	ASTRO	18	2		275	221000	4	2			2	30	2	2	2	1	2	128
162	1540	40	1	14	2	ASTRO	43	2		600	24600	4	2			1	13	2	2	1	2	1	13
163	220	38	1	15	2	ASTRO	13	1	2	245	4000	4	2			2	30	2	2	2	2	2	127
164	8050	43	1	15	2	ASTRO	7	1	2	733	110000	70	2			1	4	2	2	2	2	1	4
165	1320	45	1	15	2	ASTRO	38	2		92	0		2			1	6	2	2	1	2	1	6
166	2300	38	1	14	1	ASTRO	96	1	2	130	0	4	2			1	27	2	2	2	2	1	27
167	1210	33	2	15	2	ASTRO	7	2		200	210000	4	2			2	30	2	2	2	2	2	127
168	3950	34	1	13	2	ASTRO	12	1	1	401	18100	45	2			2	30	2	2	2	2	2	120
169	2980	40	2	14	2	ASTRO	31	1	2	250	202000	4	2			2	30	2	2	2	2	2	140
170	1310	32	1	15	2	ASTRO	10	1	2	115	0	160	2			1	18	2	2	2	2	1	18
171	1510	28	1	15	2	ASTRO	15	1	2	280	260	4	2			2	30	2	2	2	2	2	120
172	1060	45	1	15	2	ASTRO	9	2		160	590	4	2			2	30	2	2	2	2	2	132
173	2860	42	1	15	2	ASTRO	57	1	2	270	0	4	2			2	30	2	2	2	2	2	126
174	660	59	1	14	2	ASTRO	3	2		410	1830000	240	2			2	30	2	2	2	2	2	120
175	1390	35	1	15	2	ASTRO	57	2		255	1120000	400	2			2	30	2	2	2	2	2	125
176	2130	40	2	12	2	ASTRO	6	2		580	2140000	4	2			2	30	2	2	2	2	1	36
177	1640	30	2	15	1	ASTRO	9	1	1	150	140	4	2			2	30	2	2	2	2	2	120
178	1540	30	2	15	2	ASTRO	51	1	2	345	320	40	2			2	30	2	2	2	2	2	115
179	1380	24	2	15	2	ASTRO	4	2		352	14000	4	2			2	30	2	2	2	2	2	127
180	1110	35	1	11	1	ASTRO	7	2		80	88000	4	1	2		2	30	2	2	2	2	1	136
181	5690	62	2	6	2	ASTRO	28	2		680	1320000	150	2			1	4	2	2	2	2	1	4
182	760	35	1	14	2	ASTRO	2	2			340000	4	2			1	23	2	2	2	2	1	23
183	3130	37	1	6	2	ASTRO	20	2			12400	25	2			2	30	2	2	2	1	2	138
184	1270	32	2	15	2	ASTRO	64	2		320	2300	4	2			2	30	2	2	2	2	2	122
185	820	35	2	15	2	ASTRO	10	1	2	160	40	4	2			1	10	2	2	2	2	1	10
186	930	23	1	15	2	ASTRO	4	1	2	334	168000	4	2			2	30	2	2	2	1	2	128
187	490	26	1	15	2	ASTRO	3	2			38000	4	2			2	30	2	2	2	2	2	116
188	3300	35	1	14	2	ASTRO	35	2		370	152000	405	1	2		2	30	2	2	2	2	2	130
189	3920	30	2	11	2	ASTRO	37	2		801	171000	4	2			1	2	2	2	2	2	1	2
190	2710	45	2	15	2	ASTRO	5	2		200	3000	4	1	2		2	30	2	2	2	2	2	121
191	2180	34	1	12	2	ASTRO	5	2		650	1950000	4	2			1	2	2	2	2	2	1	2
192	9220	45	1	15	2	ASTRO	8	2		260	34000	4	2			1	2	2	2	1	2	1	2
193	6800	39	1	15	1	ASTRO	19	1	2	260	56000	4	2			2	30	2	2	2	2	2	122
194	2310	30	1	15	2	ASTRO	116	1	2	220	2230000	4	2			2	30	2	2	2	2	2	118
195	1890	40	1	15	2	ASTRO	78	1	1	300	140	130	1	3	132.2	1	14	2	2	2	2	1	14
196	1990	37	1	15	2	ASTRO	8	1	2	168	50000	4	2			2	30	2	2	2	1	2	128
197	2660	40	2	14	2	ASTRO	49	1	2	250	1980000	60	2			1	3	2	2	2	2	1	3
198	950	28	1	15	2	ASTRO	2	1	2	180	15900	4	2			1	3	2	2	2	2	1	3
199	2520	30	2	14	2	ASTRO	8	1	2	274	250000	4	2			2	30	2	2	1	1	2	123
200	1430	30	1	15	2	ASTRO	73	2		390	4600	4	2			2	30	2	2	1	2	2	126
201	10080	40	1	15	1	ASTRO	22	1	2	390	41000	4	2			1	2	2	2	2	2	1	2
202	1870	30	2	14	2	ASTRO	28	1	2	610	2900	70	2			2	30	2	2	2	2	2	139
203	2170	43	2	15	2	ASTRO	88	1	2	420	12100000	4	2			1	5	2	2	2	2	1	5
204	1280	30	2	15	2	ASTRO	4	2		801	350000	4	2			1	1	2	2	2	2	1	1
205	2940	40	2	15	2	ASTRO	32	1	2		168000	4	1	2		2	30	2	2	2	2	2	131
206	580	32	1	15	1	ASTRO	15	1	2	490	139000	4	2			1	4	2	2	2	2	1	4
207	4010	28	1	15	1	ASTRO	69	1	2	255	46000	4	2			1	12	2	2	1	2	1	12
208	1750	37	1	12	2	ASTRO	4	2		334	1980000	4	2			2	30	2	2	2	2	2	125
209	3130	27	1	12	2	ASTRO	87	2		376	2140000	95	2			2	30	2	2	2	2	2	127
210	5930	41	1	13	2	ASTRO	4	2		450	920000	4	2			1	2	2	2	2	2	1	2
211	4730	46	2	15	2	ASTRO	73	1	2	320	1010	455	2			2	30	2	2	2	2	2	134
212	2960	21	1	14	1	ASTRO	4	1	2	140	150	190	2			1	2	2	2	2	2	1	2
213	2480	50	1	13	2	ASTRO		2		390	212000	4	2			1	3	2	2	2	2	1	3
214	2000	30	2	15	2	ASTRO	19	1	1	410	1380000	45	2			2	30	2	2	2	2	2	122
215	6090	25	1	14	2	ASTRO	2	2		550	91000	4	2			2	30	2	2	2	1	2	121
216	2000	25	1	15	2	ASTRO	10	2		380	710000	4	1	3		2	30	2	2	2	2	2	140
217	710	40	1	14	2	ASTRO	78	1	2	590	650	45	2			1	15	2	2	1	2	1	15
218	2320	18	2	14	2	ASTRO	7	2		490	430000	4	2			2	30	2	2	2	1	2	125
219	1540	40	1	15	2	ASTRO	1	1	2	220	7600	4	2			2	30	2	2	2	1	1	91
220	4740	35	2	13	2	ASTRO	10	2		630	2090000	4	2			1	20	2	2	2	2	1	20
221	3840	45	1	15	2	ASTRO	6	2		385	1810000	4	1	2		1	14	2	2	2	2	1	14
222	1950	48	1	15	1	ASTRO	13	1	2	210	42000	4	2			2	30	2	2	2	2	2	120
223	5230	32	2	15	2	ASTRO	35	2		170	61000	30	1	2		1	8	2	2	2	2	1	8
224	4630	31	1	14	2	ASTRO	3	1	2	330	184000	4	2			2	30	2	2	1	2	2	130
225	4030	35	1	15	2	ASTRO	173	1	2	790	141000	4	2			2	30	2	2	1	2	2	124
226	2810	41	2	15	2	ASTRO	31	2		570	125000	4	1	2		1	15	2	2	2	2	1	15
227	6570	55	2	15	2	ASTRO	5	2		570	88000	4	1	2		1	1	2	2	2	2	1	1
228	1530	48	1	15	2	ASTRO	8	2		500	54000	4	1	3		2	30	2	2	2	2	2	131
229	2110	43	1	15	2	ASTRO	3	2		168	4900	4	2			2	30	2	2	2	2	2	133
230	1710	25	2	15	2	ASTRO	60	2			670000		2			2	30	2	2	2	1	2	120
231	1730	35	1	15	1	ASTRO	14	2		155	60	145	2			2	30	2	2	2	2	2	120
232	4440	34	2	13	1	ASTRO	15	1	2	424	370000	4	2			2	30	2	2	2	2	1	42
233	1550	25	1	13	1	ASTRO	3	1	2	195	66000	4	2			1	2	2	2	2	2	1	2
234	4530	35	1	15	2	ASTRO	5	2		440	1290000	4	2			1	7	2	2	2	2	1	7
235	1500	30	1	15	2	ASTRO	64	2		210	2310000	4	2			2	30	2	2	1	2	2	130
236	1200	52	2	15	2	ASTRO	136	1	2	374	1880	4	2			2	30	2	2	2	2	1	48
237	1510	50	1	15	2	ASTRO	7	2		300	60000	4	2			2	30	2	2	2	1	2	119
238	6320	22	2	15	2	ASTRO	235	2		90	128000	4	2			2	30	2	2	2	1	2	132
239	3880	41	2	15	2	ASTRO	22	2		190	234000	4	2			2	30	2	2	2	2	2	133
240	2810	30	2	9	2	ASTRO	38	2		270	28000	4	2			2	30	2	2	2	2	1	32
241	960	36	1	14	2	ASTRO	7	1	2	170	162000	4	2			1	13	2	2	1	2	1	13
242	1850	20	1	15	2	ASTRO	8	2		30	7400	36	2			2	30	2	2	1	2	1	53
243	2510	38	1	15	2	ASTRO	5	2		190	129000	4	2			2	30	2	2	2	2	1	74
244	1440	29	1	15	2	ASTRO	9	2		498	129000	4	2			2	30	2	2	2	2	2	132
245	3800	20	1	15	2	ASTRO	47	1	2		0	4	2			2	30	2	2	2	2	2	119
246	1310	32	1	15	1	ASTRO	30	1	1	260	60	95	2			2	30	2	2	2	2	2	133
247	4880	50	1	13	2	ASTRO	73	1	2	90	0	4	2			2	30	2	2	1	1	2	128
248	850	37	1	15	2	ASTRO	4	1	2	265	84000	4	2			2	30	2	2	2	2	2	121
249	4030	52	1	15	2	ASTRO	186	2		90	1410000		2			2	30	2	2	2	2	2	127
250	2660	28	2	14	2	ASTRO	4	2		180	2180000	4	2			2	30	2	2	2	2	2	116
251	2830	29	2	14	2	ASTRO	84	2		200			1	3		2	30	2	2	2	2	2	128
252	6780	28	1	9	2	ASTRO	6	2		220	1090000	4	2			1	8	2	2	2	2	1	8
253	3710	31	1	14	2	ASTRO	11	2		320	230000	4	2			1	3	2	2	2	2	1	3
254	1670	30	1	15	2	ASTRO	23	2		200	3200	4	2			1	9	2	2	2	2	1	9
255	1220	35	2	14	2	ASTRO	20	2		110	810000	4	2			1	23	2	2	2	2	1	23
256	6120	30	1	6	2	ASTRO		1	2	280	900	250	2			1	3	2	2	2	2	1	3
257	6030	28	1	15	2	ASTRO	19	2		255	2300	30	2			2	30	2	2	2	2	2	124
258	3490	30	2	14	2	ASTRO	4	2		801	1240000	4	2			2	30	2	2	2	2	2	115
259	1410	29	2	15	2	ASTRO	3	2		360	76000	4	2			2	30	2	2	2	2	1	80
260	6020	35	1	14	2	ASTRO	7	2		801	480000	4	2			1	1	2	2	2	2	1	1
261	4240	35	1	15	1	ASTRO	54	1	2	200	10	4	2			1	13	2	2	2	2	1	13
262	5150	36	1	12	2	ASTRO	40	1	2	250		45	2			1	2	2	2	2	2	1	2
263	5680	25	2	8	2	ASTRO	39	1	2	600	20	90	1	3		2	30	2	2	2	2	1	128
264	1280	30	1	15	2	ASTRO	41	2		316	1410000	40	2			2	30	2	2	2	2	2	122
265	1020	47	1	15	2	ASTRO	17	2		220	66000	4	2			2	30	2	2	1	1	2	135
266	1530	45	1	15	2	ASTRO	5	2		440	290000	4	2			1	12	2	2	2	2	1	12
267	1010	40	2	15	1	ASTRO	1	1	2	250	3300	4	2			2	30	2	2	2	2	2	132
268	710	36	1	15	2	ASTRO	38	2		90	340	4	2			2	30	2	2	2	2	2	124
269	1490	35	2	15	1	ASTRO	25	1	2	60	10	4	2		200	1	21	2	2	2	2	1	21
270	2120	50	2	15	2	ASTRO	28	2		220	19200	165	2			2	30	2	2	2	2	2	119
271	1250	32	1	13	2	ASTRO	9	2			448000	4	2			2	30	2	2	2	2	2	135
272	2840	50	1	13	2	ASTRO	59	1	2	180	200	140	2			2	30	2	2	2	2	2	120
273	900	34	2	15	1	ASTRO	25	2		140	270	430	2			2	30	2	2	2	2	2	77
274	10140	44	2	15	1	ASTRO	62	1	2	200	65000	85	2			2	30	2	2	1	2	2	133
275	2660	25	2	15	2	ASTRO	12	2		445	1280000	4	2			2	30	2	2	2	2	2	123
276	1590	31	1	15	2	ASTRO	6	1	1	330	71000	4	2			2	30	2	2	2	2	2	122
277	5960	41	2	14	2	ASTRO	3	2		470	560000	4	2			1	2	2	2	2	2	1	2
278	1130	19	2	15	2	ASTRO	3	1	2	330	7300	4	2			1	13	2	2	2	2	1	13
279	660	32	2	15	1	ASTRO	32	2			64000	4	1	3		2	30	2	2	2	2	2	122
280	4230	30	2	15	2	ASTRO	248	2		180	0	65	1	3		1	2	2	2	2	2	1	2
281	5380	43	1	8	2	ASTRO	4	2			510000	4	1	2		1	1	2	2	2	2	1	1
282	1810	25	1	13	2	ASTRO	138	2		180	30	4	1	2		1	11	2	2	2	2	1	11
283	1240	48	2	14	2	ASTRO	23	1	1		390	4	2			2	30	2	2	2	2	2	127
284	3010	41	1	10	2	ASTRO	83	2		480	46000	4	2			2	30	2	2	2	1	2	127
285	2590	21	2	15	2	ASTRO	48	2		285	780	4	2			2	30	2	2	2	2	2	130
286	1770	38	1	14	2	ASTRO	10	1	2		820000	4	2			1	6	2	2	2	2	1	6
287	1560	37	1	10	2	ASTRO	15	2		100	14800	110	2			1	6	2	2	2	2	1	6
288	950	30	2	14	2	ASTRO	59	1	2	180	190	4	2			2	30	2	2	2	2	2	126
289	1710	31	2	15	2	ASTRO	53	2		235	36000	4	2			2	30	2	2	2	2	2	98
290	640	18	1	12	2	ASTRO	9	1	2	520	237000	310	1	2		2	30	2	2	2	1	1	36
291	3990	34	2	15	2	ASTRO	25	2		520	2830000	4	2			1	3	2	2	2	2	1	3
292	1970	48	1	13	1	ASTRO	8	1	2	70	1820	4	1	3		1	4	2	2	2	2	1	4
293	1600	46	2	15	1	ASTRO	30	2		440	1490000	4	2			2	30	2	2	1	2	2	137
294	2100	27	1	15	2	ASTRO	3	2		460	189000	4	2			2	30	2	2	2	2	1	34
295	850	48	1	15	1	ASTRO	30	1	2	220	1190	4	2			1	20	2	2	2	2	1	20
296	5880	30	1	15	1	ASTRO	35	1	2	180	700	100	2			2	30	2	2	2	2	2	134
297	510	30	1	15	2	ASTRO	17	1	1	220	38000	4	2			2	30	2	2	2	2	2	127
298	2190	32	1	15	1	ASTRO	27	1	1	260	18600	4	2			2	30	2	2	2	2	1	43
299	3030	29	1	15	1	ASTRO	196	1	2	305	8800	45	2			2	30	2	2	2	2	1	35
300	1170	51	2	15	2	ASTRO	8	2		165	248000	4	2			2	30	2	2	2	2	2	122
301	4630	35	1	13	2	ASTRO	16	2		730	43000	45	2			2	30	2	2	2	2	2	133
302	730	37	2	15	2	ASTRO	7	1	1	160	118000		2			2	4	2	2	2	2	2	4
303	1560	37	2	15	2	ASTRO	36	1	2		1000	50	1	3		2	30	2	2	2	2	2	123
304	2720	40	2	15	2	ASTRO	11	1	1	255	167000	4	2			1	8	2	2	2	2	1	8
305	2260	35	1	14	2	ASTRO	3	2		290	370000	4	2			1	20	2	2	1	1	1	20
306	2470	42	2	14	2	ASTRO	81	1	2	244	0	4	2			2	30	2	2	2	2	2	125
307	6060	48	1	15	2	ASTRO	9	2		370	52000	4	2			1	2	2	2	2	2	1	2
308	750	36	1	15	2	ASTRO	2	2		240	10400	4	1	3		2	30	2	2	1	1	2	130
309	3580	29	1	14	2	ASTRO	33	2		270	360000	4	1	2		1	1	2	2	2	2	1	1
310	3080	32	1	15	2	ASTRO	5	2		540			2			1	2	2	2	2	2	1	2
311	1150	35	2	13	2	ASTRO	40	2			123000	40	2			1	12	2	2	2	2	1	12
312	3230	30	1	12	2	ASTRO	32	2		420	520000	4	2			1	7	2	2	2	2	1	7
313	11700	40	1	14	2	ASTRO	52	2		801	590000	45	2			2	30	2	2	2	2	2	127
314	3560	26	2	14	1	ASTRO	28	1	2	190	20	30	1	2		1	8	2	2	2	2	1	8
315	5460	37	1	15	1	ASTRO	6	1	2	296	88000	4	2			1	8	2	2	2	2	1	8
316	2350	45	1	15	2	ASTRO	31	2		160	63000	4	2			1	16	2	2	2	2	1	16
317	1700	30	2	15	2	ASTRO	3	2		200	1890000	4	2			2	30	2	2	2	2	2	127
318	2150	47	1	14	1	ASTRO	39	2			7000	45	2			2	30	2	2	2	2	2	120
319	3400	45	1	15	2	ASTRO	10	2		145	0	30	2			1	4	2	2	2	2	1	4
320	4890	35	2	12	2	ASTRO	8	2		300	40	155	1	2		2	30	2	2	2	2	2	123
321	830	39	1	15	1	ASTRO	1	2		200	118000	4	2			2	30	2	2	2	2	1	72
322	2030	40	1	15	2	ASTRO	13	2		340	15100	4	2			2	30	2	2	2	1	2	122
323	2940	38	2	13	2	ASTRO	111	1	1	180	120	220	2			2	30	2	2	2	2	2	122
324	680	32	2	15	2	ASTRO	93	1	1	350	180	275	2			1	18	2	2	2	2	1	18
325	2190	35	1	15	2	ASTRO	7	1	2	510	630000	4	2			1	5	2	2	2	2	1	5
326	2030	47	1	14	1	ASTRO	178	1	2		200	25	2			2	30	2	2	2	2	2	131
327	1620	32	2	15	2	ASTRO	58	2		185	380000	60	2			2	30	2	2	2	2	2	131
328	4560	42	1	15	2	ASTRO	25	1	2	130	40	4	2			2	30	2	2	2	2	2	140
329	1990	35	1	12	2	ASTRO	79	1	2	150	12300	115	2			2	30	2	2	2	1	2	125
330	2200	37	1	14	2	ASTRO	26	2			11800	95	2			2	30	2	2	2	1	2	104
331	4390	28	2	14	2	ASTRO	7	2		130	1230000	4	2			1	13	2	2	2	2	1	13
332	1530	21	2	13	2	ASTRO	1	2		470	680000	4	2			1	19	2	2	2	2	1	19
333	5740	25	2	14	2	ASTRO	2	1	1	456	137000	4	2			1	12	2	2	2	2	1	12
334	3590	34	1	15	2	ASTRO	48	1	1	450	18500000	4	1	2		1	16	2	2	2	2	1	16
335	2550	45	2	15	2	ASTRO	6	2		350	1870000	130	2			2	30	2	2	1	2	1	79
336	5290	34	2	12	2	ASTRO	116	2		174	1870000	155	2			1	3	2	2	2	2	1	3
337	2030	29	1	15	2	ASTRO	7	2		30	4800	105	1	2		2	30	2	2	2	2	2	114
338	3950	34	2	14	2	ASTRO	8	2		185	63000	4	2			2	30	2	2	2	2	2	113
339	3680	35	1	14	2	ASTRO	7	2		264	310	45	2			2	30	2	2	2	2	1	77
340	1600	40	1	13	2	ASTRO	1	2				70	2		58.8	2	30	2	2	2	2	1	76
341	1480	35	2	14	2	ASTRO	581	2		720	0	4	2			2	30	2	2	2	2	2	136
342	380	29	2	15	2	ASTRO	19	1	2	200	16100	4	1	2		2	30	2	2	2	2	2	131
343	20160	35	2	12	2	ASTRO	10	2		365	72000	4	2			1	12	2	2	2	2	1	12
344	1910	28	2	15	2	ASTRO	23	2		180	227000	4	1	2		2	30	2	2	1	1	1	85
345	2190	33	1	15	2	ASTRO	14	1	2	142	47000	4	2			2	30	2	2	2	2	2	140
346	2030	32	1	13	2	ASTRO	83	1	2		34000	4	2			1	7	2	2	2	2	1	7
347	1130	47	2	15	2	ASTRO	9	2		140	4600	4	2			2	30	2	2	2	2	1	129
348	2560	33	1	15	2	ASTRO	2	2		190	3600	155	2			2	30	2	2	1	1	1	115
349	2600	32	2	13	2	ASTRO	61	2			85000	100	1	2		1	18	2	2	2	2	1	18
350	1800	35	1	15	2	ASTRO	17	2		320	8200	130	2			2	30	2	2	2	2	2	134
351	4090	21	1	15	1	ASTRO	1	1	2	270	79000	4	2			2	30	2	2	2	2	2	127
352	1640	40	1	14	2	ASTRO	157	2			200	4	2			2	30	2	2	2	1	2	120
353	1030	35	1	15	2	ASTRO	8	1	2	265	530000	4	2			2	30	2	2	2	2	2	124
354	1510	44	1	13	2	ASTRO	26	1	1	300	68000	4	2			1	6	2	2	2	2	1	6
355	3870	28	2	10	2	ASTRO	52	1	2	30	0	4	2		99	1	11	2	2	2	2	1	11
356	3420	64	1	15	1	ASTRO	23	1	1	220	157000	4	2		78	1	11	2	2	2	2	1	11
357	1290	47	1	15	1	ASTRO	4	1	2	120	1000	4	2		118.8	1	27	2	2	2	2	1	27
358	1170	49	1	15	2	ASTRO	5	1	2	310	20	95	2			2	30	2	2	2	2	2	138
359	1320	37	1	15	2	ASTRO	7	1	2	370	430000	4	2			2	30	2	2	2	2	2	125
360	3620	50	2	10	1	ASTRO	30	1	2	270	10	260	2			1	25	2	2	2	2	1	25
361	3210	45	2	14	2	ASTRO	81	2		210	209000	4	1	3		2	30	2	2	2	2	2	122
362	1450	20	1	14	2	ASTRO	2	2			660	4	2			2	30	2	2	2	2	2	127
363	530	36	1	15	2	ASTRO	2	1	2	240	217000	4	2			2	30	2	2	2	1	2	130
364	980	36	1	14	2	ASTRO	27	1	2	290	133000	4	2			2	30	2	2	2	1	2	132
365	1880	38	1	14	2	ASTRO	6	2		260	209000	4	2			2	30	2	2	2	2	2	132
366	2230	30	2	15	2	ASTRO	4	1	2		40	4	2			1	14	2	2	2	2	1	14
367	4680	32	1	15	2	ASTRO	29	2		600	620000	4	2			2	30	2	2	2	2	2	140
368	1160	35	2	15	2	ASTRO	72	1	2	140	0	155	2			2	30	2	2	2	2	2	140
369	3040	35	2	13	2	ASTRO	3	2		510	2800	4	2			2	30	2	2	1	2	2	134
370	2090	60	1	12	2	ASTRO	21	1	2	280	111000	45	2			2	30	2	2	2	2	2	140
371	3260	32	1	12	1	ASTRO	47	1	2	170	31000	185	2			1	4	2	2	2	2	1	4
372	910	24	2	15	2	ASTRO	7	2			57000	4	2			2	30	2	2	2	2	2	138
373	600	38	2	15	1	ASTRO	8	1	1	168	1070000	4	2			2	30	2	2	2	2	2	138
374	1130	44	1	15	2	ASTRO	4	2		80	190	4	2			2	30	2	2	2	1	2	115
375	2730	28	1	15	2	ASTRO	75	1	2	200			1	2		2	30	2	2	2	2	2	135
376	2100	36	1	15	1	ASTRO	6	2		370	330000	4	2			2	30	2	2	2	2	1	51
377	2160	44	2	15	1	ASTRO	8	1	2	245	550000	4	2		77	1	7	2	2	2	2	1	7
378	2250	30	2	13	2	ASTRO	79	1	2	294	40	355	2			2	30	2	2	2	2	2	133
379	2240	36	1	10	2	ASTRO	38	2		480	1890000	4	2			2	30	2	2	2	2	2	140
380	7170	27	1	12	2	ASTRO	196	1	2	240	0	235	2			2	30	2	2	2	1	2	131
381	1120	35	2	15	2	ASTRO	16	2		120	149000	90	2			2	30	2	2	2	2	2	137
382	1150	43	2	15	1	ASTRO	86	2		220	23000	4	1	2	14.7	1	14	2	2	2	2	1	14
383	2310	28	2	14	2	ASTRO	4	2		450	186000	255	1	2		2	30	2	2	1	1	1	117
384	1990	46	1	12	1	ASTRO	61	1	1	140	0	4	1	2		1	29	2	2	2	2	1	29
385	3710	44	1	14	2	ASTRO	56	1	2	355	36000	245	2			2	30	2	2	2	2	2	140
386	2510	25	1	14	2	ASTRO	43	2		520	6900	360	2			2	30	2	2	2	2	2	136
387	3370	32	1	15	2	ASTRO	2	2		230	21100	4	2			2	30	2	2	2	2	2	140
388	2540	30	2	15	2	ASTRO	3	2		294	738000	4	2			1	4	2	2	2	2	1	4
389	1480	29	2	15	2	ASTRO	134	1	2	300	3300	70	2			2	30	2	2	2	2	2	140
390	4010	28	1	15	2	ASTRO	3	2		590	167000	4	2			2	30	2	2	2	2	2	134
391	2170	24	2	13	2	ASTRO	11	2		505	109000	4	2			2	30	2	2	2	2	1	53
392	1020	26	1	14	2	ASTRO	2	2		330	820	4	2			2	30	2	2	2	2	2	140
393	2420	44	1	15	2	ASTRO	51	2		220	360	185	2			2	30	2	2	1	2	2	128
394	2980	32	1	14	2	ASTRO	36	2		610	700000	90	2			1	3	2	2	2	2	1	3
395	1650	30	1	11	2	ASTRO	8	2		548	840000	80	2			2	30	2	2	2	2	2	123
396	1800	25	1	15	1	ASTRO	6	2		30	190		2			1	7	2	2	2	2	1	7
397	2320	29	2	15	1	ASTRO	584	1	2	210	11200	255	2			2	30	2	2	2	2	2	133
398	750	38	1	15	2	ASTRO	14	2		170	980	4	2			2	30	2	2	2	2	2	122
399	2860	28	2	10	2	ASTRO	7	2		180	371000	110	2			2	30	2	2	1	2	1	59
400	4680	42	1	15	1	ASTRO	64	1	2	180	0	370	2			1	13	2	2	2	2	1	13
401	350	32	2	15	2	ASTRO	6	1	2	135		4	1	2		2	30	2	2	2	1	1	51
402	1770	35	2	15	2	ASTRO	16	2		330	3656000	4	2			2	30	2	2	2	2	1	31
403	1500	60	2	13	1	ASTRO	29	2		190	30	140	2			2	30	2	2	2	2	1	34
404	2280	32	1	14	2	ASTRO	7	1	2	270	1890000	4	2			1	3	2	2	2	2	1	3
405	2270	33	1	14	2	ASTRO	63	2		999	1280000	385	2			2	30	2	2	2	2	1	66
406	1730	36	1	13	1	ASTRO	6	1	2	410	236000	4	2			1	8	2	2	2	2	1	8
407	930	26	2	15	2	ASTRO	38	2		195	700	150	2			2	30	2	2	2	2	2	128
408	850	32	2	15	2	ASTRO	7	1	2	29	120		2			2	30	2	2	1	2	1	57
409	1680	45	1	15	2	ASTRO	10	2		168	71000	30	2			2	30	2	2	2	2	2	121
410	2050	37	1	14	1	ASTRO	3	1	2	90	320	4	2			1	17	2	2	2	2	1	17
411	1880	32	1	10	2	ASTRO	7	2		29	1890	0	2			2	30	2	2	2	1	1	43
412	930	30	1	15	2	ASTRO	11	2			121000		2			2	30	2	2	2	1	2	120
413	1640	50	1	13	2	ASTRO		2			0	4	2			1	3	2	2	2	2	1	3
414	4830	30	1	15	2	ASTRO		1	2	460	130000	4	2		45.4	1	4	2	2	2	2	1	4
415	1140	29	1	15	2	ASTRO		2		70	0	4	2			1	29	2	2	2	1	1	29
416	1170	35	1	15	2	ASTRO	6	2			21700	185	2			2	30	2	2	2	2	2	121
417	1040	33	1	14	2	ASTRO	8	1	1	210	9700	4	2			1	21	2	2	2	1	1	21
418	1040	37	2	15	2	ASTRO	54	1	2	90	1900	4	2			2	30	2	2	2	2	2	140
419	3610	28	1	15	2	ASTRO	15	1	2	480	12000	4	2			2	30	2	2	2	2	2	131
420	3430	30	2	15	1	ASTRO	52	1	1		620	25	1	2		1	12	2	2	2	2	1	12
421	1420	42	1	14	2	ASTRO	13	2		360	193000	4	2			2	30	2	2	2	1	2	111
422	3760	26	2	15	2	ASTRO	14	2		360	422000	4	2			2	30	2	2	2	1	1	107
423	2480	24	2	13	2	ASTRO	10	1	2	170	760000	4	2			1	5	2	2	2	2	1	5
424	950	38	1	15	2	ASTRO	515	2			47000		2			2	30	2	2	2	1	2	138
425	2730	37	1	13	1	ASTRO	55	2		130	380000	4	2			1	14	2	2	2	2	1	14
426	3250	39	2	15	2	ASTRO	16	2		276	420000	4	2			2	30	2	2	2	1	2	127
427	2790	23	1	14	1	ASTRO	2	1	2	380	292000	120	2			2	30	2	2	2	2	2	127
428	1470	27	2	14	2	ASTRO	208	1	2	400	30	245	2			2	30	2	2	2	2	2	128
429	2320	26	1	6	1	ASTRO	19	1	2	300	0	205	2			1	18	2	2	2	2	1	18
430	1100	42	2	13	2	ASTRO	11	2		470	257000	4	2			2	30	2	2	2	2	1	31
431	3810	24	1	9	2	ASTRO	4	2		650	1430	4	1	2		1	5	2	2	2	2	1	5
432	2680	23	1	15	1	ASTRO	16	1	2	220	57000	4	2			2	30	2	2	2	2	2	126
433	3780	33	2	15	2	ASTRO	288	2		240	0	390	2			2	30	2	2	2	2	2	123
434	2220	39	2	15	1	ASTRO	8	1	2	90	32000		2			1	10	2	2	1	2	1	10
435	1870	35	1	15	1	ASTRO	9	2		400	188000	40	2			2	30	2	2	2	2	2	125
436	1270	38	1	15	2	ASTRO	6	1	1	230	2600	4	2			1	3	2	2	2	2	1	3
437	1710	29	2	14	2	ASTRO	4	1	2	380	360000	4	2			1	13	2	2	2	2	1	13
438	1580	30	2	14	1	ASTRO	72	2		600	21000	130	2			2	30	2	2	2	2	2	128
439	1280	36	1	15	2	ASTRO		2		450	5600	160	2			2	30	2	2	2	2	2	119
440	3880	38	2	15	2	ASTRO	39	1	2	230	100	150	2			2	30	2	2	1	2	2	127
441	2740	37	1	13	2	ASTRO	4	2		240	51000	4	2			2	30	2	2	2	1	2	140
442	3010	29	1	14	2	ASTRO	6	2		480	1280000	4	2			2	30	2	2	2	2	1	32
443	6460	41	1	12	2	ASTRO	23	1	1	800	87000	4	2			2	30	2	2	2	1	2	62
444	4980	48	1	14	2	ASTRO	5	1	2	270	62000	4	2			2	30	2	2	2	2	2	121
445	2460	34	1	12	1	ASTRO	111	1	2	134	1460	4	2			1	8	2	2	2	2	1	8
446	2860	30	2	15	2	ASTRO	94	1	2	100	0	4	2			2	4	2	2	2	2	2	4
447	1750	35	2	15	2	ASTRO	30	2		260	262000	4	2			2	4	2	2	2	2	2	4
448	1390	29	2	15	2	ASTRO	4	2		230	213000	4	2			1	7	2	2	2	2	1	7
449	1050	36	2	14	2	ASTRO	6	2		220	280	4	2			2	30	2	2	1	1	1	43
450	1280	24	2	14	2	ASTRO	114	1	2	200	43000	210	2			2	30	2	2	2	2	2	124
451	2950	25	2	15	2	ASTRO	3	2		170	1900	4	2			1	20	2	2	2	2	1	20
452	1670	30	2	15	2	ASTRO	8	1	2	150	250	4	1	2		2	30	2	2	2	2	2	127
453	4190	30	1	15	2	ASTRO	10	1	2	470	18200	4	2			2	30	2	2	2	1	2	125
454	1690	33	1	15	2	ASTRO	54	1	1	160	70	155	2			2	30	2	2	2	2	2	127
455	1730	50	1	6	1	ASTRO	55	1	2	270	0	4	2			1	3	2	2	2	2	1	3
456	520	35	1	15	1	ASTRO	14	2			206000	4	2			2	30	2	2	2	2	1	89
457	2900	33	2	15	1	ASTRO	50	1	2		620	45	2			2	30	2	2	2	2	2	130
458	1650	30	1	15	2	ASTRO	25	2		340	1250	187	2			2	30	2	2	2	2	2	124
459	1820	25	1	15	2	ASTRO	54	1	2	590	230	155	1	2		2	30	2	2	2	2	2	121
460	2010	30	2	13	2	ASTRO	56	1	2	180	0	25	2			1	30	2	2	2	2	1	30
461	8700	24	2	14	2	ASTRO	23	1	1	801	50000	1	2			1	1	2	2	2	2	1	1
462	830	25	1	15	2	ASTRO	1	1	2	260	74000	0	2			2	30	2	2	2	2	2	127
463	1800	48	1	15	2	ASTRO	5	2		350	51000	0	2			2	30	2	2	2	1	2	126
464	1300	20	2	12	2	ASTRO	8	2			1500	260	2			2	30	2	2	2	2	1	107
465	1320	30	1	13	2	ASTRO	16	1	2	120	40	210	2			2	30	2	2	2	2	2	131
466	2100	29	1	15	2	ASTRO	39	2		200	400	0	1	2		2	30	2	2	2	2	2	127
467	1600	21	1	14	2	ASTRO	6	2		350	7000	0	1	2		2	30	2	2	2	2	2	131
468	1800	34	1	13	2	ASTRO	6	1	1	550	600	10	2			2	30	2	2	2	2	2	131
469	2900	40	1	11	2	ASTRO	5	1	1	140	560000	8	1	2		2	30	2	2	2	2	1	44
470	2800	38	1	13	2	ASTRO	30	2		240	60000	100	2			2	30	2	2	2	2	2	140
471	2080	38	1	14	2	ASTRO	15	1	2	170	90	25	2			2	30	2	2	2	2	2	131
472	5190	43	1	14	2	ASTRO	40	2		140	90000	35	2			2	30	2	2	2	2	1	36
473	1950	36	1	15	2	ASTRO	40	2		150	520000	0	2			2	30	2	2	2	2	2	140
474	570	29	2	4	2	ASTRO	9	1	2	370	950000	5	2			1	1	2	2	2	2	1	1
475	1400	38	1	14	2	ASTRO		1	2	250	6000000	0	2			2	30	2	2	2	2	2	140
476	1180	35	1	13	2	ASTRO		2		230	800000	100	1	2		2	30	2	2	2	2	2	140
477	1160	27	1	15	2	ASTRO	6	2		325	95000	7	1	2		2	30	2	2	2	2	2	131
478	1750	29	1	15	2	ASTRO	98	1	1	290	730000	0	2			2	30	2	2	2	2	2	133
479	3100	28	2	15	2	ASTRO	49	1	1	390	640	5	2			1	9	2	2	2	1	1	9
480	2500	45	2	15	2	ASTRO	10	2		550		5	2			2	30	2	2	2	2	2	121
481	2100	24	1	13	2	ASTRO	2	1	2	360	170	150	2			2	30	2	2	2	2	2	120
482	2300	30	1	13	2	ASTRO	27	2		450		150	2			2	30	2	2	2	2	2	132
483	1700	30	2	15	2	ASTRO	11	1	2	370	40	5	2			1	8	2	2	1	2	1	8
484	4700	32	1	14	2	ASTRO	18	2		540	37000	1	2			1	2	2	2	2	2	1	2
485	1450	29	1	14	2	ASTRO	37	2		140			2			2	30	2	2	2	2	2	126
486	1790	38	1	12	2	ASTRO	12	2		110	320000	5	2			1	13	2	2	2	2	1	13
487	630	29	1	15	2	ASTRO	17	2		170	230000	5	2			1	14	2	2	2	2	1	14
488	870	36	2	14	2	ASTRO	38	2		135	80000	7	2		10.5	2	4	2	2	2	2	2	4
489	1770	45	1	14	2	ASTRO	4	2		170	380000	4	2			2	30	2	2	2	2	2	140
490	250	36	1	15	2	ASTRO	3	1	2	345	5600000	0	1	2		2	30	2	2	2	2	2	140
491	700	36	2	14	2	ASTRO	56	2		60	34000	11	2			2	30	2	2	2	2	2	140
492	3910	50	1	14	1	ASTRO	49	1	2	270	2300000		2			1	23	2	2	2	2	1	23
493	1670	45	2	13	2	ASTRO	2	1	1	155	960000	0	1	2		2	30	2	2	1	2	1	42
494	2480	44	1	15	2	ASTRO	5	2		430	720000	0	2			2	30	2	2	2	2	2	130
495	1760	42	1	13	2	ASTRO	78	1	1	400	300000	0	1	2		2	30	2	2	2	2	1	134
496	400	52	1	13	2	ASTRO	6	1	1	380	12000	0	1	2		1	28	2	2	2	2	1	28
497	1100	38	1	14	2	ASTRO	39	1	2	520	18000	7	2			2	30	2	2	2	2	2	127
498	3650	29	1	13	2	ASTRO		1	2	250		15	2			2	30	2	2	2	2	2	140
499	780	28	2	15	2	ASTRO		2		380	390000	0	2			1	12	2	2	2	2	1	12
500	500	32	2	15	1	ASTRO	12	1	2	45	4000	2	2			2	30	2	2	2	2	1	101
501	1620	25	2	15	2	ASTRO	7	2			850000		2			2	30	2	2	2	2	1	37
502	4110	49	2	14	2	ASTRO	157	1	2		7600	20	2		8.5	1	16	2	2	2	2	1	16
503	840	34	2	15	2	ASTRO	213	1	2	130	0		2			2	30	2	2	2	2	2	131
504	3100	56	1	13	2	ASTRO	20	1	2	340	64000	0	2		0.7	1	2	2	2	2	2	1	2
505	1060	65	2	13	2	ASTRO	26	1	2	45	1380000	0	2			1	22	2	2	2	2	1	22
506	2490	46	1	10	2	ASTRO	2	2		560	380000	0	2			1	2	2	2	2	1	1	2
507	860	22	2	14	2	ASTRO	1	2				0	1	2		1	16	2	2	2	2	1	16
508	220	42	1	7	2	ASTRO	0	1	2		0		1	2		1	11	2	2	2	2	1	11
509	1730	34	2	14	2	ASTRO	192	1	2	370	0	33	2			1	11	2	2	2	2	1	11
510	970	30	2	13	2	ASTRO	8	2		300	8300	0	2			1	3	2	2	2	2	1	3
511	3260	31	2	15	2	ASTRO	6	2			2200	4	1	2		2	30	2	2	2	2	2	137
512	330	40	1	14	2	ASTRO	88	1	2		100	0	2			1	15	2	2	2	2	1	15
513	1460	36	1	14	1	ASTRO	12	1	2	310	1040000	0	2			1	2	2	2	2	2	1	2
514	1220	20	1	15	2	ASTRO	8	2		230	11600	4	1	2		2	30	2	2	2	1	2	129
515	1560	25	1	14	2	ASTRO	6	1	1	220	2800000	0	2			1	5	2	2	2	2	1	5
516	1470	40	2	12	2	ASTRO	497	1	2	200	0	940	2			1	2	2	2	2	2	1	2
517	1800	38	1	11	2	ASTRO	4	1	1	380	70000	10	2			1	2	2	2	2	2	1	2
518	1340	19	2	14	2	ASTRO	41	1	2		480000	4	2			1	12	2	2	2	2	1	12
519	3700	42	2	14	2	ASTRO	26	1	2	170	0	10	2			2	2	2	2	2	2	2	2
520	2600	42	1	15	2	ASTRO	32	1	2	110	0	12	2			2	30	2	2	2	2	2	140
521	1100	27	1	11	2	ASTRO	4	1	2	240	40	30	2			2	30	2	2	2	2	1	57
522	7200	40	2	15	2	ASTRO	59	2		165	40000	100	2			2	30	2	2	2	2	1	114
523	1000	37	1	15	2	ASTRO		2		160	0	5	2			1	19	2	2	2	2	1	19
524	3050	64	2	14	2	ASTRO	349	1	2		0	0	2			2	30	2	2	2	2	2	140
525	2300	35	2	14	2	ASTRO	22	1	2	11	9999999		2		35.1	1	16	2	2	2	2	1	16
526	1700	22	2	13	2	ASTRO	78	2		210	14300	63	2			2	30	2	2	2	2	2	140
527	2900	42	1	15	2	ASTRO	121	1	2	180	0	5	2			2	30	2	2	2	2	2	140
528	2600	43	2	15	2	ASTRO	6	2		120	1200000		2			1	5	2	2	2	2	1	5
529	5900	32	1	13	2	ASTRO	5	2		180	67000	80	2			2	30	2	2	2	2	2	140
530	310	27	1	15	2	ASTRO	46	2		170	9200	20	2			2	30	2	2	2	2	2	139
531	5560	38	2	13	2	ASTRO	43	1	2	450		0	2			1	18	2	2	2	2	1	18
532	2010	40	1	14	2	ASTRO	54	1	2	800	9999999	0	2			2	30	2	2	2	2	2	128
533	1730	21	2	14	2	ASTRO	64	2			920	25	2			2	30	2	2	2	2	2	126
534	2300	46	2	12	2	ASTRO	79	1	2	50	1700	12	2			1	16	2	2	2	2	1	16
535	1340	35	1	4	2	ASTRO	12	1	2	260	400	70	2			1	6	2	2	2	1	1	6
536	1220	30	1	13	2	ASTRO	2	1	2		20	28	2			2	30	2	2	2	2	2	140
537	4460	27	1	15	2	ASTRO		2		260		4	1	2		1	5	2	2	2	2	1	5
538	1460	46	1	14	2	ASTRO	11	2		325	2800	50	2			1	26	2	2	2	2	1	26
539	160	27	1	15	2	ASTRO	1	1	2	180	1520000	4	2			1	14	2	2	2	2	1	14
540	1600	36	1	13	2	ASTRO	2	2		140	13000	12	2			1	3	2	2	2	2	1	3
541	1100	35	2	14	2	ASTRO	109	1	2			4	2			2	30	2	2	2	2	2	131
542	1050	35	2	12	2	ASTRO	9	1	2	210		3	2			2	4	2	2	2	2	2	4
543	3160	25	2	14	1	ASTRO	12	1	2	450	530000	0	2			2	30	2	2	2	2	1	36
544	1100	32	1	9	1	ASTRO	1	1	2	520	520000	40	2			1	3	2	2	2	2	1	3
545	6860	35	1	7	2	ASTRO	189	1	2		2500	40	2			2	30	2	2	2	1	1	39
546	1600	25	2	14	1	ASTRO	53	1	2	180	3400	50	2			2	30	2	2	2	2	2	135
547	2510	22	2	15	2	ASTRO	20	1	2	200	130000	0	2			2	30	2	2	2	2	1	39
548	1190	40	1	15	2	ASTRO	7	2		240	600000	0	2			2	30	2	2	2	2	2	132
549	1730	51	1	13	2	ASTRO	41	1	2	130	650	0	2			2	30	2	2	2	2	2	127
550	3030	33	1	15	2	ASTRO	31	1	2		1500000	5	2			2	30	2	2	2	1	2	132
551	4200	38	1	14	2	ASTRO	10	2		200	2040000	20	2			1	17	2	2	2	2	1	17
552	1280	40	1	13	2	ASTRO	3	1	1	200	11300	0	2			1	19	2	2	1	2	1	19
553	3720	22	2	15	2	ASTRO	47	1	1	801	1020000		2			2	30	2	2	2	2	2	130
554	1290	68	2	7	1	ASTRO	133	1	2				2			1	3	2	2	2	2	1	3
555	250	37	1	10	2	ASTRO	7	1	2	300	1710000		2			1	2	2	2	1	2	1	2
556	1140	60	2	13	2	ASTRO	47	1	1	100	470000	0	2			1	10	2	2	2	2	1	10
557	1980	18	1	15	2	ASTRO	15	1	2	250	52000	5	2			2	30	2	2	2	2	2	137
558	590	29	1	14	2	ASTRO	3	1	2	255	860000	0	1	2		2	30	2	2	2	2	2	127
559	3650	32	1	15	2	ASTRO	3	1	2	46	20000	0	2			2	30	2	2	2	1	2	139
560	1490	35	1	13	2	ASTRO	32	1	2	535	980000	0	2			2	30	2	2	2	2	2	128
561	2120	40	1	15	2	ASTRO	4	1	2	460	5600	1	2			2	30	2	2	2	2	2	130
562	3620	55	1	14	2	ASTRO	15	1	2	100	31000	40	2			1	30	2	2	2	2	1	30
563	550	23	1	15	2	ASTRO		1	2	170	0	45	2			2	30	2	2	2	2	2	135
564	1900	27	1	15	2	COAT	13	2		170	461000	4	2			1	27	1	1	2	2	1	27	2	27	1210	3510						0	7
565	2330	35	2	15	2	COAT	18	2		350	263000	325	2			1	30	2	2	2	2	1	30	2	30	1450	3590	3880					0	7	14
566	1240	26	2	15	2	COAT	18	2		418	260000	72	2			2	30	2	2	2	2	2	336	1	163	3070	1360	2120	1450	3780	1580	2200	0	8	14	41	69	96	198
567	1490	43	1	15	2	COAT	7	2		400	229000	10	2			2	30	2	2	2	2	2	334	1	158	1100	2790	3110	1140	1140	1430	2350	0	7	14	41	68	95	194
568	900	25	1	15	2	COAT	3	2		360	20	145	1	2		2	30	2	2	2	2	2	335	2	335	780	1800	1140	2020	1620	540	830	0	7	13	40	68	96	195
569	3370	36	2	14	2	COAT	241	2		320	200	515	2			1	21	2	2	2	2	1	21	2	21	2400	1760	1860					0	6	14
570	3010	23	2	15	2	COAT		2		50	4070000	85	2			1	1	2	2	2	2	1	1										0
571	5200	32	2	10	2	COAT	171	2		210	1960	460	2			1	14	1	1	2	2	1	14	2	14	4240	7290	9970					0	5	13
572	1110	34	1	15	2	COAT	6	2		240	350000	115	2			2	30	2	2	2	1	2	331	2	331	1360	2290	1570	530	580	1040	1230	0	7	14	34	64	92	187
573	2550	38	2	15	2	COAT	76	2		200	320	5	2			2	30	2	2	2	1	2	327	1	47	1340	2700	1470	540	1660	840	3330	0	6	12	40	67	98	194
574	5410	25	2	14	2	COAT	18	2		520	62000	30	2			1	10	2	2	2	2	1	10	2	10	5240	4530						0	8
575	3790	30	2	14	2	COAT	27	2		170	422000	50	2			1	11	2	2	2	2	1	11	2	11	1670	4020						0	8
576	5990	38	2	15	2	COAT		2		320	8200	4	2			1	2	2	2	2	2	1	2										0
577	5190	38	2	15	2	COAT	14	2		310	6400	35	1	2		2	30	2	2	2	2	2	319	2	319	2130	5960	3610	1410	420	880	1140	0	6	11	32	59	90	185
578	1010	39	1	15	1	COAT	40	2			560	295	2			2	30	2	2	2	2	2	347	2	347	1940	840	1280	920	600	1080	1290	0	7	14	36	64	92	189
579	1730	34	2	14	2	COAT	17	2		300	640000	45	2			1	8	2	2	2	2	1	8	2	8	1140	5720						0	6
580	7730	44	2	13	2	COAT	57	2		280	14700	1135	2			1	7	2	2	2	2	1	7	2	7	5950	9130						0	6
581	1620	40	1	15	2	COAT	11	2		350	33000	105	2			2	30	2	2	2	2	1	107	1	66	5570	3400	2880	1050	2250	3020		0	7	14	38	66	91
582	2470	30	1	15	1	COAT	13	2		290	690000	4	2			2	30	2	2	2	2	2	348	1	109	2320	1160	1450	5350	970	1200	4100	0	6	13	35	61	88	194
583	990	40	1	15	1	COAT	16	2		170	220	105	2			2	30	2	2	2	2	2	334	2	334	1090	1220	2000	1160	1690	1470	2230	0	6	13	32	53	88	193
584	1140	40	1	15	2	COAT		2		551	174000	50	2			1	5	2	2	2	2	1	5										0
585	2820	45	1	15	2	COAT	21	2		150	2540	50	1	2		2	30	2	2	2	2	2	341	2	341	1170	1200	4130	1940	440	380	1000	0	6	13	32	60	88	193
586	1350	45	1	15	2	COAT		2		551	1120000	225	2			1	7	2	2	2	2	1	7			7440							0
587	1790	31	1	12	2	COAT	38	2		70	29300	45	2			2	30	2	2	2	2	2	338	2	338	1080	880	1050	1750	1030	1280	1460	0	7	14	36	63	91	196
588	2390	45	2	14	2	COAT	11	2		230	3900	45	1	3		2	30	2	2	2	2	2	329	1	22	2400	2330	3130	1230	560	910	1860	0	6	10	28	56	84	182
589	3060	32	2	15	2	COAT	115	2		382	9000	105	2			2	30	2	2	2	2	2	354	1	47	3040	5010	3060	970	1160	2000	1140	0	6	13	34	59	94	200
590	2030	40	1	11	2	COAT	44	2		300	1260	145	2			2	30	2	2	2	1	2	345	2	345	1880	1220	2380	430	710	930	380	0	7	14	38	63	99	196
591	2010	32	1	15	1	COAT	141	2		170	970	300	2			2	30	2	2	2	2	2	336	2	336	1820	1060	2570	970	680	890	2460	0	8	14	34	62	90	190
592	1130	28	1	15	1	COAT	9	2		260	443000	4	2			2	30	2	2	2	2	2	343	1	82	1800	1240	620	350	960	1070	2850	0	8	13	36	61	96	211
593	2910	35	1	15	2	COAT	42	2		380	67000	4	1	3		1	11	2	2	2	2	1	11	2	11	2060	3700						0	4
594	2950	46	1	15	2	COAT	13	2		380	403000	4	2			2	30	2	2	2	2	2	344	1	188	2840	3490	5120	700	500	790	1190	0	6	13	34	69	100	202
595	2110	27	2	15	2	COAT	77	2		551	14000	4	2			2	30	2	2	2	1	2	336	1	31	2290	5970	3220	1790	1990	1040	1680	0	7	12	33	69	103	204
596	1330	34	1	15	2	COAT		2		320	558000	4	2			1	5	2	2	2	2	1	5			2150							0
597	2470	50	1	15	1	COAT	10	2		100	32800	25	1	5		2	30	2	2	2	2	2	337	2	337	1180	930	1880	820	760	740	780	0	4	10	31	59	90	186
598	920	43	2	15	2	COAT	50	2		368	0	45	2			2	30	2	2	2	1	2	351	1	252	1360	3760	2750	1380	760	1390	2170	0	6	14	37	71	100	205
599	3180	32	1	14	2	COAT	16	2		210	348000	4	2			2	30	1	1	2	2	1	38	1	28	1900	3030	2130					0	8	14
600	1890	38	2	15	2	COAT	72	2		140	38800	480	1	2		1	13	2	2	2	2	1	13	2	13	2730	5600						0	6
601	1890	40	2	14	2	COAT		2		230	1110	4	2			1	5	2	2	2	2	1	5										0
602	2500	42	1	15	1	COAT	9	2				4	1	5		2	30	2	2	2	2	2	344	1	86	2290	2670	3900	840	1910	1750	1290	0	3	9	35	78	97	195
603	6200	30	2	13	2	COAT	128	2		400	1130	430	2			2	24	2	2	2	2	2	24	2	24	2360	4870						0	6
604	1350	37	1	14	2	COAT	13	2		551	350000	4	2			2	30	2	2	2	1	2	341	1	81	2650	4600	3020	1710	520	1050	3980	0	7	14	35	63	91	192
605	2820	25	1	14	2	COAT	18	2		360	218000	4	2			2	30	2	2	2	2	2	344	2	344	14070	11100	2220	1650	990	1170	730	0	6	14	33	61	88	187
606	1620	30	1	15	2	COAT	5	2					1	3		2	30	2	2	2	2	2	333	1	217	2000	1390	1220	720	740	1070	2020	0	4	11	35	63	99	211
607	1890	38	1	15	2	COAT	8	2		260	107000	4	1	4		1	26	2	2	2	2	1	26	2	26	2450	760	390					0	7	10
608	2480	25	2	15	1	COAT	14	2		170	609000	40	2			2	30	1	1	2	2	1	33	2	33	1750	1650	1040					0	7	14
609	1420	29	2	15	2	COAT	6	2		190	251000	4	2			2	30	2	2	2	2	2	324	1	23	1000	1290	1560	720	640	1230	2170	0	7	13	33	62	92	187
610	3050	23	2	15	2	COAT	10	2		240	1085000	4	2			2	30	2	2	2	2	2	327	1	19	3050	3280	1100	1860	1470	1580	2160	0	6	13	35	60	95	186
611	1660	45	2	14	2	COAT	91	2		200	36000	1275	2			1	13	2	2	2	2	1	13	2	13	2400	2880						0	6
612	1390	57	2	15	2	COAT	112	2		200	84000	4	2			1	12	2	2	2	1	1	12	2	12	2160	3840						0	7
613	2390	34	1	8	2	COAT	3	2		190	5000	160	2			2	30	2	2	2	2	2	340	2	340	830	920	730	1570	1660	890	1720	0	7	13	34	62	94	199
614	810	30	2	15	2	COAT		2				4	2			1	2	2	2	2	2	1	2										0
615	4180	25	1	15	2	COAT	44	2		210		455	2			2	30	2	2	2	2	1	36	1	29	1140	1270	3960	1760				0	7	14	28
616	1820	42	1	12	2	COAT		2		392	592000	70	2			1	2	2	2	2	2	1	2										0
617	2730	26	1	15	2	COAT		2		60	252000	4	2			1	3	2	2	2	1	1	3	2									0
618	1600	52	1	15	2	COAT	17	2		380	62800	225	2			2	30	2	2	2	1	2	327	1	89	1660	2580	2150	480	1120	2480	1450	0	6	13	28	60	89	190
619	1970	25	2	14	2	COAT	45	2		310	150000	30	2			2	30	2	2	2	1	1	36	1	32	3580	3580	1230	3520				0	7	15	35
620	2210	35	2	15	2	COAT	32	2		551	28000	180	2			1	17	1	1	2	2	1	17	2	17	2800	2250	3060					0	6	13
621	750	37	1	15	1	COAT	78	2		220	124000	4	2			2	30	2	2	2	2	2	319	1	27	310	350	310	260	270	1210	2510	2	11	13	33	59	89	184
622	4030	25	2	15	2	COAT	18	2		551	17200	4	2			2	30	2	2	2	2	2	342	1	33	3950	2460	3510	9350	2320	1720	2510	0	7	13	34	64	91	201
623	2450	36	2	8	2	COAT	74	2		440	30400	25	2			2	30	2	2	2	2	2	341	2	341	3610	2340	3470	2390	930	1210	800	0	6	13	32	61	89	201
624	1960	42	1	15	2	COAT	6	2		360	252000	4	2			2	30	2	2	2	1	2	348	2	348	1180	7000	1140	980	380	930		0	6	13	34	69	101
625	7410	38	1	14	2	COAT	93	2		551	142000	4	2			2	30	2	2	2	2	2	345	1	31	1910	5400	1790	1210	930	900	1340	0	7	14	35	70	98	197
626	1710	34	1	12	2	COAT	173	2		420	18700	110	2			2	30	2	2	2	2	2	330	1	317	1010	1610	1090	2080	1040	680	910	0	10	14	38	66	91	193
627	880	50	2	15	2	COAT	19	2		230	58000	80	2			2	30	2	2	2	2	2	338	2	338	1250	1590	1980	2480	930	1370	920	0	7	14	35	66	94	211
628	2080	45	1	12	1	COAT	79	2		60	50	30	2			2	30	2	2	2	2	2	334	2	334	1420	1320	1290	3600	1250	1310	1230	0	7	14	35	60	88	193
629	2010	30	1	15	2	COAT	6	2		120	550000		2			2	30	2	2	2	1	2	357	1	20	1270	2510	1960	1070	1430	1260	2310	0	6	13	38	62	97	198
630	1000	27	1	12	2	COAT	8	2		350	300000	325	2			2	30	2	2	2	2	2	355	2	355	1390	2130	540	300	460	590	1190	0	7	14	38	64	99	197
631	3330	31	1	15	2	COAT	2	2		280	680000	4	2			1	26	2	2	2	2	1	26	2	26	6120	4070	8000					0	7	13
632	3480	40	1	14	2	COAT		2		250	850000	135	2			1	3	2	2	2	2	1	3										0
633	380	40	2	15	2	COAT	5	2		192	180000	75	2			2	30	2	2	2	2	2	335	2	335	540	710	1230	970	970	580	540	0	6	13	34	66	97	194
634	1510	24	1	15	2	COAT	4	2		460	4790000	4	2			2	30	2	2	2	1	1	306	1	124	4310	2400	1010	1240	860	2030	1480	0	7	13	36	61	92	187
635	4940	30	2	15	2	COAT		2		117	241000	4	2			1	6	2	2	2	1	1	6	2		1570							0
636	2210	42	1	15	2	COAT	4	2		440	1210000	4	2			2	30	2	2	2	1	2	337	2	337	2530	2890	710	4400	1650	1570	1880	0	6	13	34	63	91	196
637	3600	37	1	15	1	COAT	3	2			250000	4	2			2	30	2	2	2	2	2	315	2	315	1920	3060	1970	990	470	2060	1590	0	7	13	34	64	92	176
638	1840	39	1	15	2	COAT	5	2		268	272000	4	2			1	10	2	2	2	2	1	10	2	10	1470	2210						0	6
639	3340	30	2	15	2	COAT	79	2		250	79000	4	2			2	30	2	2	2	2	2	338	1	24	1090	1530	3860	580	1250	1870	1100	0	7	14	38	64	91	190
640	5320	32	2	14	2	COAT	13	2		180	10	4	2			1	9	1	1	2	2	1	9	2	9	12860	16190						1	6
641	7180	33	1	15	2	COAT	35	2		500	943000	4	2			1	18	2	2	2	2	1	18	2	18	3360	1920	2380					0	6	13
642	1720	37	2	14	2	COAT	70	2		551	59600	25	2			2	30	2	2	2	1	1	64	1	21	2480	2310	1810	990	60			0	6	13	34	62
643	1480	30	2	15	2	COAT	11	2		551	2760000	65	2			2	30	2	2	2	2	1	32	2	32	3120	2180	2580					0	7	13
644	1090	25	2	15	2	COAT	7	2		220			2			2	30	2	2	2	2	2	321	1	32	970	6310	1290	1000	1270	1010	2730	0	7	14	33	49	77	180
645	1280	20	2	15	2	COAT	42	2		300	6210000	4	2			1	18	2	2	2	2	1	18	2	18	620	2200	200					0	6	14
646	7070	40	1	10	2	COAT	69	2		410	125000	4	2			1	22	2	2	2	2	1	22	2	22	3180	2690	1100					0	6	13
647	3130	40	2	15	2	COAT	15	2		300	189000		2			1	12	2	2	2	2	1	12	2	12	2800	2020						0	6
648	2500	45	2	15	2	COAT	10	2		460	430000	4	2			2	30	2	2	2	2	2	337	2	337	2780	3410	520	460	1110	1160	1860	0	7	14	45	86	120	197
649	4430	30	2	15	2	COAT		2			344000	4	2			1	1	2	2	2	2	1	1										0
650	1430	28	2	15	2	COAT		2		248	790000	35	2			1	3	2	2	2	2	1	3										0
651	2520	38	1	14	2	COAT	51	2		290	26600	4	2			2	30	2	2	2	2	2	317	1	109	1740	5290	1010	2210	2430		1250	0	7	14	36	50		182
652	1270	37	2	15	2	COAT	12	2		190	217000	4	2			1	14	2	2	2	2	1	14	2	14	1760	2000						0	7
653	2010	29	2	15	2	COAT	23	2		240	131000	125	2			2	30	2	2	2	2	1	40	2	40	2640	2400	4120	3700				0	8	14	32
654	1810	28	2	7	2	COAT		2		290	1170000	4	2			1	5	2	2	2	2	1	5										0
655	5010	27	1	13	2	COAT	3	2		550	1240000	4	2			2	30	2	2	2	2	2	345	2	345	1060	1730	1900	710	1530	820	1130	0	7	14	38	71	98	196
656	2210	39	1	15	2	COAT	7	2		320	470000		2			2	30	2	2	2	2	1	81	1	57	1990	1530	2620	740	970			0	7	14	31	63
657	590	30	2	15	1	COAT	90	2		110	211000	4	2			2	30	1	1	2	2	1	37	2	37	890	640	3440	1740				0	8	14	28
658	2610	30	2	15	2	COAT	87	2		551	95000	4	1	5		2	30	2	2	2	2	2	321	1	103	3240	3280	3490	3680	1480	750	1460	0	4	11	26	61	88	188
659	1350	27	2	15	2	COAT	4	2		470	590000	4	2			2	30	2	2	2	2	2	320	1	120	1100	1760	3770	990	680	600	840	0	7	14	24	57	85	175
660	2600	40	2	14	2	COAT	15	2			3320000	4	2			2	30	2	2	2	2	2	303	1	24	1820	910	1730	2270	3540	3060	1590	0	7	14	24	57	78	161
661	1190	30	2	15	2	COAT		2		338	3000000	4	2			1	7	2	2	2	2	1	7			830							0
662	2170	26	2	15	2	COAT	271	2		240	9400	85	2			1	12	2	2	2	2	1	12	2	12	2910	2970						0	7
663	3050	45	1	14	2	COAT	17	2		490	278000	40	2			1	15	2	2	2	2	1	15	2	15	2100	2150	520					0	7	13
664	4320	30	1	14	2	COAT	10	2		92	100	165	2			2	30	2	2	2	1	2	330	1	33	7740	2870	2010	1710	1330	1540	1300	0	6	13	40	60	82	179
665	1190	20	2	15	2	COAT	3	2		76	180000	125	2			2	30	2	2	2	2	2	333	1	42	3160	1170	1050	660	800	1670	960	0	7	14	35	59	91	182
666	1010	45	2	15	2	COAT	76	2			1400	55	2			2	30	2	2	2	1	2	329	1	159	2520	2400	2830	1030	570	780	1650	0	7	13	32	59	81	178
667	2250	38	1	15	2	COAT	3	2		434	57000		1	2		2	30	2	2	2	2	2	330	1	154	1770	870	1150	1890	2090	2020	2480	0	7	11	36	66	105	197
668	2160	35	1	15	2	COAT	2	2		435	216000	4	1	5		2	30	2	2	2	1	2	333	1	36	2190	1740	1720	1340	1490	450	1710	0	4	9	29	56	84	175
669	5220	35	1	12	2	COAT		2		150	64000	4	2			1	4	2	2	2	2	1	4										0
670	1420	40	2	14	2	COAT	5	2		120	280	45	2			2	30	2	2	2	2	2	343	2	343	540	2340	1800	1470	610	1410	1860	0	7	14	42	69	104	200
671	1630	50	1	15	2	COAT	70	2		350	38000	4	1	3		2	30	2	2	2	2	1	280	1	49	1360	1120	620	700	500	710	2100	0	4	11	31	63	93	178
672	1540	64	1	15	2	COAT	19	2			740000	75	2			2	30	1	1	2	2	1	34	1	24	1570	2260	4650	3180				0	6	13	31
673	5380	26	2	12	2	COAT		2		551	261000	135	1	3		1	8	2	2	2	2	1	8			4920							0
674	5580	50	1	15	2	COAT	70	2			410	30	2			2	30	2	2	2	2	2	331	2	331	3680	8090	6100	1510	1540	750	1120	0	8	14	34	62	91	191
675	1600	54	1	15	2	COAT	19	2		290	1780000	4	1	4		1	17	2	2	2	2	1	17	2	17	1850	2730	870					0	3	10
676	1830	42	2	15	2	COAT	28	2		222	251000	4	2			2	30	2	2	2	2	2	352	1	48	2440	2230	2850	1300	820	2070	1390	0	7	13	34	62	97	203
677	850	40	1	15	2	COAT		2		180	14200	4	2			1	6	2	2	2	2	1	6										0
678	2020	64	1	15	2	COAT		2		40	79000		2			1	5	2	2	2	2	1	5			2640							0
679	1880	36	1	13	2	COAT	6	2		450	92000	4	2			2	30	2	2	2	2	2	320	1	235	1460	1030	770	1850	850	1600	1370	0	6	13	28	56	81	179
680	650	29	2	15	1	COAT	21	2		108	0	4	2			2	30	2	2	2	2	2	341	1	160	1880	1170	2660	390	350	1190		0	7	13	40	67	97
681	5520	52	1	14	2	COAT		2		418	99000	25	2			1	2	2	2	2	2	1	2										0
682	940	36	1	15	2	COAT	5	2		258	214000	95	2			2	30	2	2	2	2	1	40	2	40	540	950	1400					1	6	13
683	590	35	2	15	2	COAT	36	2		250	8000	155	2			2	30	2	2	2	2	2	330	1	258	1880	1550	1430	7320	740	680	490	0	6	13	37	62	91	191
684	2770	37	1	15	2	COAT	6	2		360	4120000	4	1	3		2	30	2	2	2	1	2	320	1	243	3130	2350	4230	720	1370	1380	1580	0	6	13	32	60	89	187
685	1040	32	2	15	2	COAT		2		250	27900	100	2			1	10	2	2	2	2	1	10	2	10	1720							1
686	2240	40	1	15	2	COAT	14	2		40	246000	30	2			1	15	1	1	2	2	1	15	2	15	2100	3020	3420					0	7	13
687	580	40	2	13	2	COAT	109	2		330	21100	615	2			1	11	1	1	2	2	1	11	2	11	950	810						0	6
688	2130	34	1	15	2	COAT	13	2		120	80	4	2			2	30	2	2	2	2	2	343	2	343	1550	5600	1790	5980	670	1810	2520	0	6	13	34	60	80	181
689	5270	35	1	14	2	COAT		2			2440000	4	2			1	3	2	2	2	2	1	3										0
690	2680	35	1	14	2	COAT	86	2		226	6100	85	2			2	30	2	2	2	2	2	355	1	47	3180	7430	2710	1010	1330	2230	1890	0	7	13	33	61	89	208
691	1780	44	2	15	1	COAT	6	2		94	450000	105	1	2		1	19	2	2	2	2	1	19	2	19	4080	2310	1570					0	6	13
692	1310	30	1	15	2	COAT	75	2		186	298000	345	2			2	30	2	2	2	1	1	78	1	50	1660	1760	4280	820	4920			0	6	13	32	53
693	710	37	1	15	2	COAT	7	2		551	700	4	2			1	15	2	2	2	2	1	15	2	15	880	400	8280					0	6	13
694	2120	43	2	15	2	COAT	81	2		120	70	359	2			2	30	2	2	2	2	2	344	1	38	2050	3230	2300	1700	2010	2110	800	0	7	14	39	64	92	197
695	4010	23	1	15	2	COAT		2			18200	4	2			2	30	2	2	2	1	2	43	2	43	3200							0
696	1770	40	1	13	2	COAT		2		440	250000	4	2			2	30	2	2	2	2	2	51	2	51								0
697	1700	22	1	15	2	COAT		2		551	218000	130	2			2	30	2	2	2	1	2	329	1	159								1
698	2100	30	1	15	2	COAT		2		360	271000	210	2			2	30	2	2	2	2	2	112	2	112								0
699	3300	43	1	14	2	COAT		2		278	0	80	2			2	30	2	2	2	1	2	344	1	259	2200							0
700	1500	26	1	15	2	COAT		2			190	4	1	4		2	30	2	2	2	1	1	45	2	45								0
701	1500	40	1	15	2	COAT		2		170	213000	95	2			2	30	2	2	2	2	2	316	2	316								0
702	2300	43	2	15	2	COAT		2		300	7900	4	2			2	30	2	2	2	2	2	284	2	284	770							0
703	1400	21	1	15	2	COAT		2		100	11700		2			2	30	2	2	2	1	1	86	2	86	730							10
704	3500	32	1	15	2	COAT		2		230	5800	4	2			2	30	2	2	2	2	2	331	2	331	2740							0
705	1900	42	1	15	2	COAT		2		230	39000	4	2			2	30	2	2	2	2	1	175	2	175	1500							0
706	2300	39	1	14	2	COAT		2		140	0	4	2			1	10	2	2	2	2	1	10										0
707	2800	45	1	14	2	COAT		2			213000	4	2			2	30	2	2	2	2	1	31	2	31								1
708	2100	40	1	15	2	COAT		2			7100	100	2			2	30	2	2	2	2	2	336	2	336								0
709	3000	39	2	15	2	COAT		2				20	2			2	30	2	2	2	2	2	326	2	326	2800							-1
710	7500	25	2	15	2	COAT		2		150	19800	4	2			1	6	2	2	2	2	1	6										0
711	1100	40	1	15	2	COAT		2					1	3		2	30	2	2	2	1	2	334	1	307	2500							0
712	3800	30	2	15	2	COAT		2		210	470000	4	2			1	15	2	2	2	2	1	15										0
713	1300	36	1	15	2	COAT		2		160	0	75	2			1	19	2	2	2	1	1	19	2									0
714	4700	35	2	15	2	COAT		2		480	21900		2			1	12	2	2	2	2	1	12										0
715	2400	26	2	15	2	COAT		2				4	2			2	30	2	2	2	2	1	47	2	47	910							0
716	2600	32	1	15	2	COAT		2		410	20100	4	2			2	30	2	2	2	2	1	91	2	91	1400							0
717	1400	39	1	14	2	COAT		2		500	10000	4	1	2		2	30	2	2	2	1	2	307	2	307								-2
718	3400	35	1	14	2	COAT		2			0	840	2			1	2	2	2	2	2	1	2										1
719	10400	42	2	15	2	COAT		2		112	0	4	2			1	5	2	2	2	2	1	5										0
720	2300	36	2	14	2	COAT		2			6900	45	2			1	10	2	2	2	2	1	10										0
721	1960	43	2	15	2	COAT		2				4	2			1	7	2	2	2	2	1	7										0
722	6800	48	2	12	2	COAT		2		230	231000	4	2			1	9	2	2	2	2	1	9										0
723	15100	29	1	12	2	COAT		2		60	0	85	2			1	15	2	2	2	2	1	15										0
724	4700	39	1	13	2	COAT		2			0		2			1	2	2	2	2	2	1	2										0
725	2400	46	1	11	2	COAT		2		90	0	4	2			1	5	2	2	2	2	1	5										0
726	2100	27	1	13	2	COAT		2			0	200	2			1	11	2	2	2	2	1	11	2	11	1900							0
727	2400	35	2	15	2	COAT		2			192000		2			1	7	2	2	2	2	1	7										0
728	3300	41	1	10	2	COAT		2		120	203000	125	2			2	30	2	2	2	2	1	56	2	56	4000							0
729	3350	44	1	13	2	COAT	234	2			285000	10	2			1	16	2	2	2	2	1	16	2	16		2160	740					0	7	13
730	2300	28	1	10	2	COAT		2		240	0	5	2			1	2	2	2	2	2	1	2										0
731	3060	30	1	14	2	COAT	8	2		440	3400000	10	2			2	30	2	2	2	1	1	117	1	31		630		2030	580			0	8		38	64
732	650	36	2	15	2	COAT	33	2		210	70000	10	2			2	30	2	2	2	2	2	340	2	340		1010	1560	1020	2930	2730	2150	0	10	18	39	67	95	195
733	6330	32	1	8	2	COAT		2			0	0	2			1	1	2	2	2	2	1	1										0
734	4090	36	1	7	2	COAT		2		140	0	12	2			1	1	2	2	2	2	1	1										0
735	620	27	2	15	2	COAT	63	2		480	550	85	2			1	22	2	2	2	2	1	22	1	20		1260	1190					0	8	15
736	1380	40	2	10	2	COAT	111	2		230	600000	8	2			1	22	2	2	2	1	1	22	2	22		3730	3690					0	11	19
737	1120	33	1	15	2	COAT	6	2		540		0	2			2	30	2	2	2	2	2	336	1	89		2800	1750	3910	970	240	1400	0	9	16	37	65	94	191
738	4180	25	2	15	2	COAT	9	2		330	650000	0	2			2	30	2	2	2	1	1	105	1	21		1290	2120	530	860	3200		0	7	14	35	67	91
739	2740	37	2	15	2	COAT	40	2		350	200000	10	2			2	30	2	2	2	2	2	330	2	330		10190	3970	2010	3390	1340	1810	0	7	14	35	64	91	189
740	7950	22	1	9	2	COAT		2		540	500000	13	2			1	1	2	2	2	2	1	1										0
741	3550	27	1	13	2	COAT	10	2		550	4000000	12	2			1	20	2	2	2	2	1	20	1	16		2040	3670					0	7	15
742	2510	45	1	15	2	COAT	74	2		150	60000	2	2			2	30	2	2	2	1	1	57	1	42		3290	1100					0	6	15
743	2250	47	1	14	2	COAT	11	2		220	10000	4	2			1	25	2	2	2	2	1	25	2	25		1090	680					0	9	17
744	3270	40	2	15	2	COAT	50	2		475	1200000	25	1	2		2	30	2	2	2	1	2	328	1	17		3240	1560		780	340	2320	0	6	13		62	90	185
745	950	26	2	14	2	COAT	37	2		410	300000	0	2			2	30	2	2	2	2	2	333	1	94		3720	960	1680	1250	390	1890	0	10	17	38	66	94	185
746	910	38	1	15	2	COAT		2		180	200000	0	2			1	15	2	2	2	2	1	15	2	15	470	470						0	7
747	5300	37	2	13	2	COAT		2		550	5000000	0	2			1	3	2	2	2	2	1	3										0
748	1230	35	1	15	2	COAT	17	2			150000	0	1	3		2	30	2	2	2	2	2	332	2	332		1200	1820	1280	290	530		0	6	13	34	62	90
749	4140	38	2	15	2	COAT	20	2		180	100000	0	2			2	30	2	2	2	2	2	329	2	329		1630	2710	2010	790	750		0	6	13	34	62	90
750	1480	32	2	15	2	COAT	17	2			140000	0	2			2	30	2	2	2	1	2	328	2	328		4450	1700	1980	400	1400	1570	0	7	14	36	64	91	190
751	1750	26	1	15	2	COAT	12	2			3600	0	1	3		2	30	2	2	2	1	2	331	1	26		1710	1540	110	1350	1110	2050	0	5	12	32	60	88	186
752	1610	35	1	15	1	COAT	51	2			20000	5	2			2	30	2	2	2	2	2	331	1	44	1290	1240	1640				1940	0	7	14				190
753	1220	57	1	15	2	COAT	46	2		250	200000	10	1	8		2	30	2	2	2	1	2	326	1	17		1410	800	1760	1650	1650	1310	0	3	9	31	59	88	185
754	4870	28	1	15	2	COAT	35	2		270	2000000	0	1	7		2	30	2	2	2	1	2	326	1	26		2350	1360	1440	790	1080	1260	0	3	10	31	58	90	181
755	2540	38	1	15	2	COAT	81	2			200000	0	2			2	30	2	2	2	2	2	330	2	330		2280	1250	1680	1270	1330	1260	0	7	14	35	63	91	189
756	1820	50	1	15	2	COAT	76	2			200000	5	2			2	30	2	2	2	2	2	331	2	331		2650	2400	1220		2250	1740	0	8	14	36		92	188
757	1690	25	2	15	2	COAT	77	2		130	400	5	2			2	30	2	2	2	2	1	33	2	33		1670	1570					0	8	14
758	2470	20	1	15	2	COAT	101	2		551	30000	10	1	2		2	30	2	2	2	2	2	332	2	332		2050	2820	1680	3790	2160	2720	0	6	13	35	66	100	189
759	1850	27	2	15	2	COAT	26	2			10000	8	2			2	30	2	2	2	2	1	222	2	222		1680	1280					0	7	14
760	1710	36	1	15	2	COAT	80	2		150	200000		2			2	30	2	2	2	2	2	376	2	376		2280	2460	1480	1210	760	630	0	7	14	35	63	91	182
761	2320	36	1	15	2	COAT	14	2		290	20000	10	2			2	30	2	2	2	2	2	328	1	29		1830	1280	650	1470	1730	1090	0	6	13	35	67	96	186
762	4270	27	2	11	1	COAT	21	2		540	500000	5	1	5		1	29	2	2	2	2	1	29	2	29		1340	1660					0	3	10
763	1000	26	2	15	2	COAT		2			100000	10	2			1	11	2	2	2	2	1	11										0
764	4650	30	1	15	2	COAT	48	2		180	70000		1	4		2	30	2	2	2	2	2	330	2	330		830	240	730	600	1280	1270	0	4	10	31	60	84	185
765	4150	26	2	15	2	COAT	10	2			8000	10	2			2	30	2	2	2	2	2	332	2	332			2930	1140	250	580	1270	0		15	35	63	91	189
766	3040	27	2	14	2	COAT	3	2			1000000		2			1	14	2	2	2	2	1	14	2	14								0
767	590	37	1	8	2	COAT		2		480	1000000	10	2			1	3	2	2	2	2	1	3										0
768	4720	32	1	11	2	COAT		2			0	12	2			1	1	2	2	2	2	1	1										0
769	910	30	1	15	2	COAT		2		200	600000	10	2			1	7	2	2	2	2	1	7										0
770	1390	41	1	14	2	COAT	610	2		300	1000	20	2			2	30	2	2	2	2	2	328	2	328		2660	1840	1170	1130	1380	1150	0	7	14	36	64	92	188
771	1660	25	2	15	2	COAT	19	2			400000	5	2			2	30	2	2	2	2	2	337	2	337		1710	1720	1660	950	2490	1700	0	9	16	39	63	94	190
772	3090	44	1	8	2	COAT	226	2		260	750	324	2			2	30	2	2	2	2	2	343	2	343	5040	3450	4650	2580	1890	1620	2820	0	7	13	36	65	96	191
773	8310	33	1	15	1	COAT	170	2		375	15950	84	1	3		2	30	2	2	2	2	2	331	2	331	6130	4150	3280	3040	2550	2290	2770	0	7	16	32	57	98	199
774	6550	35	2	15	2	COAT	61	2		265	161000	79	1	2		2	30	2	2	2	2	1	81	1	29	3520	3130	1350	1150	2470			0	6	15	29	57
775	5990	41	1	15	2	COAT	5	2		125	1160000	0	1	2		2	30	2	2	2	1	2	339	2	339	1920	3830	1880	1160	2920	3280	1340	0	8	13	31	62	87	185
776	2910	46	1	15	1	COAT	6	2		200	23000	252	1	2		2	30	2	2	2	2	2	341	1	14	2460	2390	2800	3600	3560	1650	2980	0	7	11	32	60	88	186
777	3040	34	1	15	2	COAT	48	2		270	1240000	17	2			1	29	2	2	2	1	1	29	2	29	7240	3830	7810					0	10	17
778	3820	75	1	14	2	COAT		2			19000	775	2			1	9	2	2	2	2	1	9			7500							0
779	2220	42	1	15	2	COAT		2		75		39	2			1	6	2	2	2	2	1	6										0
780	1410	30	2	15	2	COAT	52	2		320	265000	7	2			2	30	2	2	2	2	1	43	2	43	1850	3280	2550	1240				0	7	14	35
781	2950	36	1	14	2	COAT	78	2			1505000	56	2			2	30	1	1	2	2	1	45	1	43	5740	3040	8730	1540				0	9	16	37
782	5100	44	1	15	1	COAT	114	2		140	340000	1413	2			2	30	2	2	2	2	2	330	2	330	4570	3180	1020	940	3370	2950	2370	0	10	17	35	63	91	189
783	4160	22	1	15	1	COAT	5	2		270	435000	0	2			2	30	2	2	2	2	1	104	1	15	3420	2400	3100	4500				0	7	14	32
784	1920	24	2	15	1	COAT	70	2		300	1	294	2			2	30	2	2	2	2	2	332	2	332	1970	2740	2670	2830	2130	1690	2720	0	9	14	32	60	88	186
785	1760	40	1	15	2	COAT	43	2		340	6900000	10	2			2	30	2	2	2	1	2	331	1	64	3290	2140	4040	1980	70	1930	3330	0	9	14	35	63	91	191
786	3710	41	1	15	2	COAT	97	2		170	140000	285	2			2	30	2	2	2	2	2	59	2	59	2340	3440	7340	2980	1220			0	9	14	31	58
787	6890	42	1	15	2	COAT	43	2		100	29000	79	2			2	30	2	2	2	2	2	343	2	343	1200	1490	1920	3450	1600		2900	0	6	13	35	63		189
788	22340	42	2	15	2	COAT	202	2		180	10	101	2			2	30	2	2	2	2	1	42	1	32	1080	880		330				0	8		34
789	2000	46	2	15	2	COAT	65	2		100	865	440	2			2	30	1	1	2	2	1	39	1	32	1960	1060	5110	10570				0	11	14	35
790	7430	49	2	15	2	COAT	15	2			945000	69	1	2		2	30	2	2	2	2	2	338	2	338	4720	4680	6370	3540	3530	1780	4510	0	7	12	36	63	92	196
791	3040	27	1	15	2	COAT	202	2		330	555	353	1	4		2	30	2	2	2	1	2	326	1	204	4490	5630	2380	1850	4630	4210	3330	0	7	10	31	59	92	192
792	1340	24	2	15	2	COAT	87	2			450		1	3		2	30	2	2	2	2	2	343	2	343	1820	910	1620	2900	1260		1030	0	6	12	35	64		183
793	5640	41	1	11	2	COAT		2			1750000	29	2			1	4	2	2	2	2	1	4										0
794	13980	24	1	14	2	COAT	61	2		40	595	375	1	2		2	30	2	2	2	2	2	338	2	338	4290	2650	1680	3280	2530	3960	5420	0	8	14	42	70	99	197
795	5220	42	1	15	2	COAT	73	2		180	2750000	31	2			2	30	2	2	2	1	2	345	2	345	4500	6300	3020	2140	3080	3710	5580	0	8	14	41	71	99	197
796	3880	37	2	15	2	COAT	83	2			95	313	1	7		2	30	2	2	2	2	2	326	2	326	2490	4750	3940	3280	3240	1070	1960	0	3	7	30	58	87	184
797	10300	23	2	15	2	COAT	37	2		70	875000	0	1	2		2	30	2	2	2	2	2	331	1	23	2850	3800	3560	3450	5980	8500	4750	0	8	12	35	60	88	190
798	2420	30	2	15	2	COAT	77	2		150	1030000	163	1	3		2	30	2	2	2	2	2	330	2	330	2630	3010	1710	1710	2500	4630	3540	0	7	11	34	62	91	189
799	9030	33	1	15	2	COAT	88	2		300		0	2			2	30	2	2	2	1	2	333	1	35	9400	12120	6590	13490	3220	25050	5230	0	8	16	35	66	94	192
800	12420	42	2	15	2	COAT	29	2		310	4750	29	1	5		2	30	2	2	2	2	1	68	1	28	2890	3270	7370	2540	4320			0	5	11	33	61
801	340	45	2	15	2	COAT	67	2		150	140	350	1	3		2	30	2	2	2	1	2	331	1	28	670	660	3220	1740	2440	1720	1450	0	8	12	40	65	92	191

## Sheet: Variable List
2018-09-24
pid	Patient ID number for public use data set
neut000	Neutrophils at CM diagnosis, cells/mm3
age	Age at CM diagnosis
sex	1=Male, 2=Female
gcs000	Glasgow coma scale at CM diagnosis
tb_prevalent	1= TB prevalent, 2 = not TB prevalent
study_text	"ASTRO" or "COAT"
cd4000	CD4 cell count at CM diganosis, cells/mm3
onart000	1=on ART at CM diagnosis, 2 = not on ART
azt000	1 = on AZT at CM diagnosis, 2 = not on AZT
op000	CSF opening pressure at CM diagnosis
qculture000	CSF quantitative culture at CM diagnosis, CFU/ml, where CFU = colony forming units
cwbc000	CSF white blood cells at CM diagnosis, cells/μL
on_ampho000	1=on amphotericin at CM screening, 2 = not on amphotericin
time_on_ampho000	For those on amphotericin at CM screening, the number of doses prior to screening
crp000	CRP value at CM diagnosis, mg/L
death30	1= death on or before day 30, 2 = no death on or before day 30
t2death30	Time (days)to death or censoring within the first 30 days
septic_death	1 = death that was related to sepsis; 2 otherwise
tb_death	1 = death that was related to TB, 2 otherwise
infection_ae	1 =- infection AE event, 2 otherwise
tb_incident	1 = TB (incident, after CM diagnosis); 2 otherwise
death	1 if death anytime during follow-up, 2 otherwise
t2death	Time (days) to death or censoring, using all available data
hosp	For COAT participants, 1= yes if re-hospitalized, 2 otherwise
t2hosp	For COAT participants, time to re-hospitalization (or censoring for that event)
neut001	For COAT: Neutrophils (~ 1 day after CM diagnosis)
neut002	For COAT: Neutrophils (7-11 days after CM diagnosis)
neut007	For COAT: Neutrophils (~14 days after CM diagnosis)
neut040	For COAT: Neutrohiles (about 5 weeks after CM diagnosis)
neut080	For COAT: Neutrophils (about 9 weeks after CM diagnosis)
neut120	For COAT: Neutrophils (about 13 weeks after CM diagnosis)
neut260	For COAT: Neutrophils (about 27 weeks after CM diagnosis)
t2neut000	Time (days) to neutrophils at 000 visit
t2neut002	Time (days) to neutrophils at 002 visit
t2neut007	Time (days) to neutrophils at 007 visit
t2neut040	Time (days) to neutrophils at 040 visit
t2neut080	Time (days) to neutrophils at 080 visit
t2neut120	Time (days) to neutrophils at 120 visit
t2neut260	Time (days) to neutrophils at 260 visit
